# Supplementary material for: Xpo7 is a broad-spectrum exportin and a nuclear import receptor
Source: J Cell Biol. 2018 Jul 2;217(7):2329–40. doi: 10.1083/jcb.201712013 (PMC6028547; doi:10.1083/jcb.201712013)
Supplement: Data S1 (Excel) [file JCB_201712013_DataS1.xlsx]

## Sheet: Main table
										Protein abundance
UniProt accession	Protein name	Category	Exportin Score	Importin Score	Enrichment from input (Xpo7+Ran)	Enrichment from input (Xpo7)	Simplified Localisation UniProt	Molecular weight [kDa]	FLAG	Molar fraction in Input (×10^6)	Molar fraction in Xpo7+RanGTP (×10^6)	Molar fraction in Xpo7 (×10^6)
VP26A_MOUSE	Vacuolar protein sorting-associated protein 26A (H<beta>58 protein) (H beta 58) (Vesicle protein sorting 26A) (mVPS26)	Export	9.65044	-10.31	321.491	0	Cytoplasm	38.113		134.594	43270.9	0
RO60_MOUSE	60 kDa SS-A/Ro ribonucleoprotein (60 kDa Ro protein) (60 kDa ribonucleoprotein Ro) (RoRNP) (TROVE domain family member 2)	Export	9.53977	-9.73577	470.453	0	Cytoplasm	60.123		67.0928	31564	0
TT39C_MOUSE	Tetratricopeptide repeat protein 39C (TPR repeat protein 39C)	Export	9.32843	-6.21895	8853.31	0		65.444		0	5666.12	0
VPS35_MOUSE	Vacuolar protein sorting-associated protein 35 (Maternal-embryonic 3) (Vesicle protein sorting 35)	Export	9.30924	-10.3831	187.287	0	Cytoplasm	91.712		204.203	38244.7	0
VPS29_MOUSE	Vacuolar protein sorting-associated protein 29 (Vesicle protein sorting 29)	Export	9.30188	-10.3108	198.222	0	Cytoplasm	16.137		185.984	36866.1	0
CHKB_MOUSE	Choline/ethanolamine kinase (Choline kinase beta) (CK) (CKB) (EC 2.7.1.32) (Ethanolamine kinase) (EK) (EC 2.7.1.82) (choline/ethanolamine kinase beta) (CKEKB)	Export	9.23173	-8.15294	1396.35	0		45.126		9.46107	13211	0
MLKL_MOUSE	Mixed lineage kinase domain-like protein	Export	9.03775	-6.02517	7081.55	0	Cytoplasm	20.751		0	4532.19	0
DTD2_MOUSE	Putative D-tyrosyl-tRNA(Tyr) deacylase 2 (EC 3.1.-.-) (Putative D-tyrosyl-tRNA deacylase 2)	Export	8.83561	-5.89041	6062.84	0	Cytoplasm	18.236		0	3880.21	0
VP26B_MOUSE	Vacuolar protein sorting-associated protein 26B (Vesicle protein sorting 26B)	Export	8.63148	-7.96269	713.774	0	Cytoplasm	39.124		12.8591	9178.52	0
SPT4B_MOUSE	Transcription elongation factor SPT4-B (DRB sensitivity-inducing factor small subunit 2) (DSIF small subunit 2) (Transcription elongation factor SPT4 2)	Export	7.57906	-5.0527	2306.87	0	Nucleus	13.194		0	1476.4	0
SRSF6_MOUSE	Serine/arginine-rich splicing factor 6 (Pre-mRNA-splicing factor SRP55) (Splicing factor, arginine/serine-rich 6)	Export	7.42219	-6.87953	372.416	0	Nucleus	39.025		8.56765	3190.73	0
GPN3_MOUSE	GPN-loop GTPase 3 (ATP-binding domain 1 family member C)	Export	7.30304	-4.86869	1865.14	0		32.79		0	1193.69	0
TRA2B_MOUSE	Transformer-2 protein homolog beta (TRA-2 beta) (TRA2-beta) (Silica-induced gene 41 protein) (SIG-41) (Splicing factor, arginine/serine-rich 10) (Transformer-2 protein homolog B)	Export	7.23453	-7.70163	127.862	0	Nucleus	21.935		33.434	4274.95	0
GCC2_MOUSE	GRIP and coiled-coil domain-containing protein 2 (185 kDa Golgi coiled-coil protein) (GCC185)	Export	6.87843	-4.58562	1344.49	0	Cytoplasm	183.01	ER	0	860.473	0
SRSF5_MOUSE	Serine/arginine-rich splicing factor 5 (Delayed-early protein HRS) (Pre-mRNA-splicing factor SRP40) (Splicing factor, arginine/serine-rich 5)	Export	6.87231	-4.58154	1338.15	0	Nucleus	30.891		0	856.418	0
FAK2_MOUSE	Protein-tyrosine kinase 2-beta (EC 2.7.10.2) (Calcium-dependent tyrosine kinase) (CADTK) (Calcium-regulated non-receptor proline-rich tyrosine kinase) (Cell adhesion kinase beta) (CAK-beta) (CAKB) (Focal adhesion kinase 2) (FADK 2) (Proline-rich tyrosine kinase 2) (Related adhesion focal tyrosine kinase) (RAFTK)	Export	6.83793	-6.38952	263.6	0	Both	111.1		7.37408	1943.81	0
H4_MOUSE	Histone H4	Export	6.69181	-4.4612	1164.14	0	Nucleus	11.367		0	745.053	0
KCTD6_MOUSE	BTB/POZ domain-containing protein KCTD6	Export	6.64374	-4.42916	1121.73	0		27.624		0	717.905	0
RCN2_MOUSE	Reticulocalbin-2 (Taipoxin-associated calcium-binding protein 49) (TCBP-49)	Export	6.401	-4.26733	929.884	0		37.27	ER	0	595.125	0
TM10A_MOUSE	tRNA methyltransferase 10 homolog A (EC 2.1.1.-) (RNA (guanine-9-)-methyltransferase domain-containing protein 2)	Export	6.25576	-4.17051	831.07	0	Nucleus	19.653		0	531.885	0
SMYD3_MOUSE	Histone-lysine N-methyltransferase SMYD3 (EC 2.1.1.43) (SET and MYND domain-containing protein 3) (Zinc finger MYND domain-containing protein 1)	Export	6.21686	-4.14457	806.418	0	Both	49.126		0	516.107	0
RUXE_MOUSE	Small nuclear ribonucleoprotein E (snRNP-E) (Sm protein E) (Sm-E) (SmE)	Export	6.01644	-4.01096	690.458	0	Both	6.1593		0	441.893	0
ASNA_MOUSE	ATPase Asna1 (EC 3.6.-.-) (Arsenical pump-driving ATPase) (Arsenite-stimulated ATPase)	Export	6.0054	-7.53492	26.9552	0	Both	38.822		83.3136	2245.73	0
AN32E_MOUSE	Acidic leucine-rich nuclear phosphoprotein 32 family member E (Cerebellar postnatal development protein 1) (LANP-like protein) (LANP-L)	Export	5.95043	-8.69224	8.5583	0	Both	12.078		436.295	3733.95	0
SUFU_MOUSE	Suppressor of fused homolog	Export	5.94056	-3.96037	651.001	0	Both	53.956		0	416.641	0
SESN3_MOUSE	Sestrin-3	Export	5.90076	-3.93384	631.211	0	Cytoplasm	57.02		0	403.975	0
TRA2A_MOUSE	Transformer-2 protein homolog alpha (TRA-2 alpha) (TRA2-alpha) (Transformer-2 protein homolog A)	Export	5.89428	-6.08121	92.0558	0	Nucleus	32.316		11.8425	1090.17	0
GPN1_MOUSE	GPN-loop GTPase 1 (EC 3.6.5.-) (MBD2-interacting protein) (MBDin) (XPA-binding protein 1)	Export	5.87876	-5.27744	211.256	0	Both	41.598		3.53199	746.154	0
IF1AX_MOUSE	Eukaryotic translation initiation factor 1A, X-chromosomal (eIF-1A X isoform) (Eukaryotic translation initiation factor 4C) (eIF-4C)	Export	5.82989	-7.61834	19.5492	0		16.46		110.097	2152.31	0
FBLN4_MOUSE	EGF-containing fibulin-like extracellular matrix protein 2 (Fibulin-4) (FIBL-4) (Mutant p53-binding protein 1)	Export	5.682	-3.788	532.583	0		17.721	ER	0	340.853	0
GPN2_MOUSE	GPN-loop GTPase 2 (ATP-binding domain 1 family member B)	Export	5.67438	-3.78292	529.436	0		34.539		0	338.839	0
IWS1_MOUSE	Protein IWS1 homolog (IWS1-like protein)	Export	5.66111	-4.09382	502.687	12.3253	Nucleus	85.247		2.33797	1175.27	28.8161
SRSF3_MOUSE	Serine/arginine-rich splicing factor 3 (Pre-mRNA-splicing factor SRP20) (Protein X16) (Splicing factor, arginine/serine-rich 3)	Export	5.43253	-7.36814	14.2046	0	Both	14.203		112.371	1596.18	0
SRSF7_MOUSE	Serine/arginine-rich splicing factor 7 (Splicing factor, arginine/serine-rich 7)	Export	5.2822	-5.0733	96.0364	2.47306	Both	17.89		72.6105	6973.25	179.57
UBP15_MOUSE	Ubiquitin carboxyl-terminal hydrolase 15 (EC 3.4.19.12) (Deubiquitinating enzyme 15) (Ubiquitin thioesterase 15) (Ubiquitin-specific-processing protease 15)	Export	5.03509	-2.19159	1059.94	122.266	Both	112.32		6.25127	6625.97	764.32
RIPK1_MOUSE	Receptor-interacting serine/threonine-protein kinase 1 (EC 2.7.11.1) (Cell death protein RIP) (Receptor-interacting protein 1) (RIP-1) (Serine/threonine-protein kinase RIP)	Export	4.81788	-4.98345	58.9882	0	Cytoplasm	74.854		6.74313	397.765	0
M3K5_MOUSE	Mitogen-activated protein kinase kinase kinase 5 (EC 2.7.11.25) (Apoptosis signal-regulating kinase 1) (ASK-1) (MAPK/ERK kinase kinase 5) (MEK kinase 5) (MEKK 5)	Export	4.74226	-3.16151	255.367	0	Cytoplasm	153.58		0	163.435	0
MAP11_MOUSE	Methionine aminopeptidase 1 (MAP 1) (MetAP 1) (EC 3.4.11.18) (Peptidase M 1)	Export	4.72657	-3.15105	252.227	0	Cytoplasm	43.221		0	161.425	0
RBM8A_MOUSE	RNA-binding protein 8A (RNA-binding motif protein 8A) (Ribonucleoprotein RBM8A)	Export	4.71678	-5.4799	30.9472	0	Both	19.76		15.4481	478.075	0
CDC73_MOUSE	Parafibromin (Cell division cycle protein 73 homolog) (Hyperparathyroidism 2 protein homolog)	Export	4.69699	-4.85301	56.5923	0	Nucleus	60.576		6.25191	353.81	0
CALU_MOUSE	Calumenin (Crocalbin)	Export	4.62556	-3.08371	232.898	0		37.063	ER	0	149.055	0
TBB2A_MOUSE	Tubulin beta-2A chain	Export	4.47768	-5.44032	22.8935	0	Cytoplasm	49.906		18.3442	419.964	0
HDGR2_MOUSE	Hepatoma-derived growth factor-related protein 2 (HRP-2)	Export	4.46528	-4.63826	50.381	0	Nucleus	68.53		5.70129	287.237	0
Q6XLQ8_MOUSE	Calumenin (Calumenin, isoform CRA_b) (Cardiac calumenin isoform)	Export	4.43536	-6.09729	11.5746	0		37.117		48.2793	558.812	0
WDR55_MOUSE	WD repeat-containing protein 55	Export	4.42212	-2.94808	198.234	0	Both	42.61		0	126.87	0
TADBP_MOUSE	TAR DNA-binding protein 43 (TDP-43)	Export	4.26082	-5.09644	22.7889	0.937263	Nucleus	44.547		215.334	4907.23	201.825
SRP09_MOUSE	Signal recognition particle 9 kDa protein (SRP9)	Export	4.17503	-2.78335	162.798	0	Cytoplasm	10.194		0	104.191	0
CSK22_MOUSE	Casein kinase II subunit alpha' (CK II alpha') (EC 2.7.11.1)	Export	4.06052	-5.52501	11.7184	0		41.215		30.6969	359.719	0
SPT6H_MOUSE	Transcription elongation factor SPT6	Export	4.05415	-2.75622	164.846	20.793	Nucleus	199.08		5.18964	855.493	107.908
EIF3K_MOUSE	Eukaryotic translation initiation factor 3 subunit K (eIF3k) (Eukaryotic translation initiation factor 3 subunit 12) (eIF-3 p25)	Export	4.0504	-4.90935	20.8623	0	Both	25.086		12.8726	268.551	0
PCID2_MOUSE	PCI domain-containing protein 2 (CSN12-like protein)	Export	4.032	-2.688	145.157	0		46.132		0	92.9002	0
SET_MOUSE	Protein SET (Phosphatase 2A inhibitor I2PP2A) (I-2PP2A) (Template-activating factor I) (TAF-I)	Export	3.98824	-8.42513	0.725296	0	Both	24.923		1840.23	1334.71	0
SRSF4_MOUSE	Serine/arginine-rich splicing factor 4 (Splicing factor, arginine/serine-rich 4)	Export	3.98152	-2.65435	139.379	0	Nucleus	55.979		0	89.2027	0
PURB_MOUSE	Transcriptional activator protein Pur-beta (Purine-rich element-binding protein B) (Vascular actin single-stranded DNA-binding factor 2 p44 component)	Export	3.95955	-6.1021	5.93205	0	Nucleus	33.901		75.6886	448.988	0
TBB6_MOUSE	Tubulin beta-6 chain	Export	3.9191	-4.01862	39.0535	2.76021	Cytoplasm	50.09		25.756	1005.86	71.0919
SRSF1_MOUSE	Serine/arginine-rich splicing factor 1 (ASF/SF2) (Pre-mRNA-splicing factor SRp30a) (Splicing factor, arginine/serine-rich 1)	Export	3.91035	-4.18006	32.734	2.45991	Both	27.744		114.491	3747.74	281.637
WDR61_MOUSE	WD repeat-containing protein 61 (Meiotic recombination REC14 protein homolog) [Cleaved into: WD repeat-containing protein 61, N-terminally processed]	Export	3.90292	-5.25598	12.1078	0	Both	22.491		24.3453	294.769	0
NEK7_MOUSE	Serine/threonine-protein kinase Nek7 (EC 2.7.11.1) (Never in mitosis A-related kinase 7) (NimA-related protein kinase 7)	Export	3.89787	-5.98291	6.08022	0	Both	34.537		67.8847	412.754	0
SSRP1_MOUSE	FACT complex subunit SSRP1 (Facilitates chromatin transcription complex subunit SSRP1) (Recombination signal sequence recognition protein 1) (Structure-specific recognition protein 1) (T160)	Export	3.86524	-0.771047	698.928	250.743	Nucleus	71.527		0	447.314	160.476
RHG01_MOUSE	Rho GTPase-activating protein 1 (Rho-type GTPase-activating protein 1)	Export	3.75704	-6.3229	3.64748	0	Cytoplasm	50.41		124.147	452.822	0
CTR9_MOUSE	RNA polymerase-associated protein CTR9 homolog (SH2 domain-binding protein 1) (Tetratricopeptide repeat-containing, SH2-binding phosphoprotein of 150 kDa) (TPR-containing, SH2-binding phosphoprotein of 150 kDa) (p150TSP)	Export	3.7541	-2.41391	192.071	15.499	Nucleus	123.86		0.314473	122.925	9.91936
CD11B_MOUSE	Cyclin-dependent kinase 11B (Cell division cycle 2-like protein kinase 1) (Cell division protein kinase 11) (Cyclin-dependent kinase 11) (EC 2.7.11.22) (Galactosyltransferase-associated protein kinase p58/GTA) (PITSLRE serine/threonine-protein kinase CDC2L1)	Export	3.72867	-2.48578	113.577	0		91.512		0	72.6896	0
PAF1_MOUSE	RNA polymerase II-associated factor 1 homolog	Export	3.69742	-3.89258	35.6456	0	Nucleus	60.518		3.95149	140.853	0
AN32A_MOUSE	Acidic leucine-rich nuclear phosphoprotein 32 family member A (Acidic nuclear phosphoprotein pp32) (Leucine-rich acidic nuclear protein) (LANP) (Potent heat-stable protein phosphatase 2A inhibitor I1PP2A)	Export	3.68977	-5.96325	4.64839	0.160807	Both	15.3		801.333	3724.91	128.86
NEK9_MOUSE	Serine/threonine-protein kinase Nek9 (EC 2.7.11.1) (Nercc1 kinase) (Never in mitosis A-related kinase 9) (NimA-related protein kinase 9)	Export	3.67505	-5.07011	10.4683	0	Both	107.14		23.2002	242.867	0
SMD2_MOUSE	Small nuclear ribonucleoprotein Sm D2 (Sm-D2) (snRNP core protein D2)	Export	3.64373	-5.69028	5.59647	0	Both	13.527		57.1598	319.893	0
NAGK_MOUSE	N-acetyl-D-glucosamine kinase (N-acetylglucosamine kinase) (EC 2.7.1.59) (GlcNAc kinase)	Export	3.63186	-6.06159	3.9013	0		37.268		96.9608	378.273	0
ZCH18_MOUSE	Zinc finger CCCH domain-containing protein 18 (Nuclear protein NHN1)	Export	3.54536	-1.34817	259.746	69.1568	Nucleus	105.69		0	166.238	44.2604
SRSF9_MOUSE	Serine/arginine-rich splicing factor 9 (Splicing factor, arginine/serine-rich 9)	Export	3.51766	-3.55875	34.5319	3.56628	Nucleus	25.661		17.788	614.252	63.4369
ZRAB2_MOUSE	Zinc finger Ran-binding domain-containing protein 2 (Zinc finger protein 265) (Zinc finger, splicing)	Export	3.49591	-4.68412	11.7434	0	Nucleus	37.35		15.8562	186.206	0
SPRC_MOUSE	SPARC (Basement-membrane protein 40) (BM-40) (Osteonectin) (ON) (Secreted protein acidic and rich in cysteine)	Export	3.4885	-2.32567	93.2982	0		34.322	ER	0	59.7109	0
CSK21_MOUSE	Casein kinase II subunit alpha (CK II alpha) (EC 2.7.11.1)	Export	3.4679	-3.40144	36.3592	4.93909	Nucleus	45.133		145.074	5274.78	716.534
FAF1_MOUSE	FAS-associated factor 1	Export	3.45817	-2.52349	84.7932	16.3568	Nucleus	73.862		10.2945	872.901	168.385
DCLK1_MOUSE	Serine/threonine-protein kinase DCLK1 (EC 2.7.11.1) (Doublecortin-like and CAM kinase-like 1) (Doublecortin-like kinase 1)	Export	3.41861	-3.53086	35.0322	0		84.152		2.96145	103.746	0
SP16H_MOUSE	FACT complex subunit SPT16 (Chromatin-specific transcription elongation factor 140 kDa subunit) (FACT 140 kDa subunit) (FACTp140) (Facilitates chromatin transcription complex subunit SPT16)	Export	3.41664	-2.1636	174.6	29.1633	Nucleus	119.82		0.912325	159.292	26.6064
1433E_MOUSE	14-3-3 protein epsilon (14-3-3E)	Export	3.41585	-9.10657	0.175574	0	Both	29.174		7994.81	1403.68	0
ARI1_MOUSE	E3 ubiquitin-protein ligase ARIH1 (EC 2.3.2.-) (Protein ariadne-1 homolog) (ARI-1) (RING-type E3 ubiquitin transferase ARIH1) (UbcH7-binding protein) (UbcM4-interacting protein 77) (Ubiquitin-conjugating enzyme E2-binding protein 1)	Export	3.38901	-4.77302	9.25877	0	Both	64.016		19.9414	184.633	0
PPA5_MOUSE	Tartrate-resistant acid phosphatase type 5 (TR-AP) (EC 3.1.3.2) (Tartrate-resistant acid ATPase) (TrATPase) (Type 5 acid phosphatase)	Export	3.3611	-5.21478	5.86672	0		36.807		38.2364	224.322	0
DDX6_MOUSE	Probable ATP-dependent RNA helicase DDX6 (EC 3.6.4.13) (ATP-dependent RNA helicase p54) (DEAD box protein 6) (Oncogene RCK homolog)	Export	3.34604	-6.0804	2.57522	0	Both	54.191		129.696	333.996	0
PML_MOUSE	Protein PML	Export	3.31749	-3.50929	30.5943	0	Both	93.262		3.19684	97.8052	0
SMD3_MOUSE	Small nuclear ribonucleoprotein Sm D3 (Sm-D3) (snRNP core protein D3)	Export	3.31318	-6.72492	1.3596	0	Both	13.916		326.639	444.097	0
EF2K_MOUSE	Eukaryotic elongation factor 2 kinase (eEF-2 kinase) (eEF-2K) (EC 2.7.11.20) (Calcium/calmodulin-dependent eukaryotic elongation factor 2 kinase)	Export	3.2983	-3.87102	19.8875	0		69.539		5.79613	115.27	0
TBB4A_MOUSE	Tubulin beta-4A chain (Tubulin beta-4 chain)	Export	3.25851	-2.85776	46.7758	8.03123	Cytoplasm	49.585		12.006	561.588	96.4225
KCD12_MOUSE	BTB/POZ domain-containing protein KCTD12 (Pfetin) (Predominantly fetal expressed T1 domain)	Export	3.2579	-8.50773	0.244734	0		35.892	TM	4042.49	989.334	0
SRS10_MOUSE	Serine/arginine-rich splicing factor 10 (FUS-interacting serine-arginine-rich protein 1) (Neural-salient serine/arginine-rich protein) (Neural-specific SR protein) (Splicing factor, arginine/serine-rich 13A) (TLS-associated protein with Ser-Arg repeats) (TASR) (TLS-associated protein with SR repeats) (TLS-associated serine-arginine protein) (TLS-associated SR protein)	Export	3.15052	-5.48535	3.39566	0	Nucleus	22.135		67.9486	230.73	0
TBB2B_MOUSE	Tubulin beta-2B chain	Export	3.11201	-4.0868	11.7973	1.35643	Cytoplasm	49.953		295.391	3484.82	400.677
SRSF2_MOUSE	Serine/arginine-rich splicing factor 2 (Protein PR264) (Putative myelin regulatory factor 1) (MRF-1) (Splicing component, 35 kDa) (Splicing factor SC35) (SC-35) (Splicing factor, arginine/serine-rich 2)	Export	3.11171	-2.71621	41.9678	9.18476	Nucleus	25.476		66.467	2789.47	610.483
OSBL6_MOUSE	Oxysterol-binding protein-related protein 6 (ORP-6) (OSBP-related protein 6)	Export	3.09141	-2.06094	66.9786	0	Both	90.989		0	42.8663	0
HNRH2_MOUSE	Heterogeneous nuclear ribonucleoprotein H2 (hnRNP H2) (Heterogeneous nuclear ribonucleoprotein H') (hnRNP H') [Cleaved into: Heterogeneous nuclear ribonucleoprotein H2, N-terminally processed]	Export	3.07821	-4.60313	6.99439	0	Nucleus	49.279		21.0302	147.093	0
PP6R1_MOUSE	Serine/threonine-protein phosphatase 6 regulatory subunit 1 (SAPS domain family member 1)	Export	3.07086	-4.94177	5.03237	0	Cytoplasm	94.526		34.1914	172.064	0
PURA_MOUSE	Transcriptional activator protein Pur-alpha (Purine-rich single-stranded DNA-binding protein alpha)	Export	3.05525	-7.1442	0.646802	0	Nucleus	34.883		740.09	478.692	0
MKL2_MOUSE	MKL/myocardin-like protein 2 (Myocardin-related transcription factor B) (MRTF-B)	Export	3.03942	-2.02628	64.0892	0	Nucleus	117.52		0	41.0171	0
MOCS3_MOUSE	Adenylyltransferase and sulfurtransferase MOCS3 (Molybdenum cofactor synthesis protein 3) [Includes: Molybdopterin-synthase adenylyltransferase (EC 2.7.7.80) (Adenylyltransferase MOCS3) (Sulfur carrier protein MOCS2A adenylyltransferase); Molybdopterin-synthase sulfurtransferase (EC 2.8.1.11) (Sulfur carrier protein MOCS2A sulfurtransferase) (Sulfurtransferase MOCS3)]	Export	3.00259	-5.31543	3.25346	0.142342	Cytoplasm	49.374		158.945	517.121	22.6245
PPP6_MOUSE	Serine/threonine-protein phosphatase 6 catalytic subunit (PP6C) (EC 3.1.3.16)	Export	2.98352	-5.46867	2.75232	0.120837	Cytoplasm	35.159		224.377	617.557	27.113
PWP1_MOUSE	Periodic tryptophan protein 1 homolog	Export	2.97055	-3.29772	22.5943	0	Nucleus	55.586		3.30279	74.6243	0
SRP14_MOUSE	Signal recognition particle 14 kDa protein (SRP14)	Export	2.96303	-4.66115	5.62153	0	Cytoplasm	12.51		25.466	143.158	0
ABR_MOUSE	Active breakpoint cluster region-related protein	Export	2.95022	-4.63285	5.66938	0		92.486		24.7629	140.39	0
TBB3_MOUSE	Tubulin beta-3 chain	Export	2.93428	-1.71171	85.8835	32.1265	Cytoplasm	50.418		12.9984	1116.35	417.592
MFAP4_MOUSE	Microfibril-associated glycoprotein 4	Export	2.89553	-2.81965	28.4161	6.35941		28.937	ER	39.9587	1135.47	254.114
DCAF5_MOUSE	DDB1- and CUL4-associated factor 5 (WD repeat-containing protein 22)	Export	2.87774	-1.91849	55.8061	0		103.67		0	35.7159	0
1433G_MOUSE	14-3-3 protein gamma [Cleaved into: 14-3-3 protein gamma, N-terminally processed]	Export	2.86065	-7.85114	0.258117	0	Cytoplasm	28.302		2352.59	607.245	0
CSK2B_MOUSE	Casein kinase II subunit beta (CK II beta) (Phosvitin)	Export	2.85709	-2.38236	39.9962	11.6273		24.942		126.957	5077.78	1476.16
SPT5H_MOUSE	Transcription elongation factor SPT5 (DRB sensitivity-inducing factor large subunit) (DSIF large subunit)	Export	2.78372	-2.59151	30.1231	7.90157	Nucleus	120.66		33.2175	1000.62	262.471
RAB6A_MOUSE	Ras-related protein Rab-6A (Rab-6)	Export	2.75151	-6.70445	0.635239	0		23.545	ER	533.071	338.627	0
AL14E_MOUSE	ARL14 effector protein (ARF7 effector protein)	Export	2.73614	-1.82409	49.3498	0	Cytoplasm	31.01		0	31.5839	0
NAV1_MOUSE	Neuron navigator 1 (Pore membrane and/or filament-interacting-like protein 3)	Export	2.72973	-1.81982	49.0737	0	Cytoplasm	195.89		0	31.4071	0
F16B2_MOUSE	Protein FAM160B2 (Retinoic acid-induced protein 16)	Export	2.70202	-1.80135	47.8962	0		59.884		0	30.6535	0
SMN_MOUSE	Survival motor neuron protein	Export	2.68055	-1.78704	47.001	0	Both	17.563		0	30.0806	0
ELAV1_MOUSE	ELAV-like protein 1 (Elav-like generic protein) (Hu-antigen R) (HuR) (MelG)	Export	2.63596	-6.42312	0.700128	0	Both	36.169		401.823	281.327	0
PAFA_MOUSE	Platelet-activating factor acetylhydrolase (PAF acetylhydrolase) (EC 3.1.1.47) (1-alkyl-2-acetylglycerophosphocholine esterase) (2-acetyl-1-alkylglycerophosphocholine esterase) (LDL-associated phospholipase A2) (LDL-PLA(2)) (PAF 2-acylhydrolase)	Export	2.62358	-1.74906	44.6956	0		23.593	ER	0	28.6052	0
PPM1G_MOUSE	Protein phosphatase 1G (EC 3.1.3.16) (Fibroblast growth factor-inducible protein 13) (FIN13) (Protein phosphatase 1C) (Protein phosphatase 2C isoform gamma) (PP2C-gamma) (Protein phosphatase magnesium-dependent 1 gamma)	Export	2.60967	-1.73978	44.1474	0	Nucleus	58.727		0	28.2544	0
MSI2H_MOUSE	RNA-binding protein Musashi homolog 2 (Musashi-2)	Export	2.57672	-2.80783	18.4738	4.70222	Cytoplasm	30.893		36.1411	667.665	169.943
YBOX1_MOUSE	Nuclease-sensitive element-binding protein 1 (CCAAT-binding transcription factor I subunit A) (CBF-A) (DNA-binding protein B) (DBPB) (Enhancer factor I subunit A) (EFI-A) (Y-box transcription factor) (Y-box-binding protein 1) (YB-1)	Export	2.57496	-6.16536	0.814407	0	Both	35.73		297.537	242.316	0
ELOB_MOUSE	Elongin-B (EloB) (Elongin 18 kDa subunit) (RNA polymerase II transcription factor SIII subunit B) (SIII p18) (Transcription elongation factor B polypeptide 2)	Export	2.51225	-6.26217	0.683051	0	Nucleus	13.17		360.472	246.221	0
1433S_MOUSE	14-3-3 protein sigma (Stratifin)	Export	2.4425	-7.32548	0.234166	0	Both	27.706		1672.47	391.635	0
NGAL_MOUSE	Neutrophil gelatinase-associated lipocalin (NGAL) (Lipocalin-2) (SV-40-induced 24P3 protein) (Siderocalin LCN2) (p25)	Export	2.42555	-6.03714	0.743782	0		22.875	ER	285.978	212.705	0
EMAL2_MOUSE	Echinoderm microtubule-associated protein-like 2 (EMAP-2)	Export	2.3851	-5.2217	1.48218	0	Cytoplasm	90.791		95.7922	141.981	0
ZN787_MOUSE	Zinc finger protein 787	Export	2.38171	-1.5878	35.9559	0	Nucleus	40.477		0	23.0118	0
PI42A_MOUSE	Phosphatidylinositol 5-phosphate 4-kinase type-2 alpha (EC 2.7.1.149) (1-phosphatidylinositol 5-phosphate 4-kinase 2-alpha) (Diphosphoinositide kinase 2-alpha) (Phosphatidylinositol 5-phosphate 4-kinase type II alpha) (PI(5)P 4-kinase type II alpha) (PIP4KII-alpha) (PtdIns(5)P-4-kinase isoform 2-alpha)	Export	2.37697	-5.33298	1.32343	0	Both	46.151		112.664	149.103	0
DCAF8_MOUSE	DDB1- and CUL4-associated factor 8 (WD repeat-containing protein 42A)	Export	2.36036	-0.0352876	187.587	202.621	Both	66.031		7.97055	1495.17	1615
EI3JA_MOUSE	Eukaryotic translation initiation factor 3 subunit J-A (eIF3j-A) (Eukaryotic translation initiation factor 3 subunit 1-A) (eIF-3-alpha-A) (eIF3 p35)	Export	2.33124	-5.22932	1.36481	0	Cytoplasm	29.343		101.77	138.896	0
SMD1_MOUSE	Small nuclear ribonucleoprotein Sm D1 (Sm-D1) (Sm-D autoantigen) (snRNP core protein D1)	Export	2.32528	-3.41296	7.39735	1.59001	Both	13.281		99.7835	738.134	158.657
RTF1_MOUSE	RNA polymerase-associated protein RTF1 homolog	Export	2.26607	-1.51071	32.3173	0	Nucleus	80.796		0	20.6831	0
TBA4A_MOUSE	Tubulin alpha-4A chain (Alpha-tubulin 4) (Alpha-tubulin isotype M-alpha-4) (Tubulin alpha-4 chain)	Export	2.21279	-1.93922	24.6353	11.8812	Cytoplasm	49.924		300.43	7401.17	3569.46
ACINU_MOUSE	Apoptotic chromatin condensation inducer in the nucleus (Acinus)	Export	2.21241	-1.47494	30.7356	0	Nucleus	65.356		0	19.6708	0
VPS16_MOUSE	Vacuolar protein sorting-associated protein 16 homolog (mVPS16)	Export	2.16822	-3.05722	8.42378	0	Cytoplasm	94.927		5.28083	44.4846	0
PSMD5_MOUSE	26S proteasome non-ATPase regulatory subunit 5 (26S protease subunit S5 basic) (26S proteasome subunit S5B)	Export	2.15868	-4.71992	1.70672	0		55.971		58.7519	100.273	0
PON1_MOUSE	Serum paraoxonase/arylesterase 1 (PON 1) (EC 3.1.1.2) (EC 3.1.1.81) (EC 3.1.8.1) (Aromatic esterase 1) (A-esterase 1) (Serum aryldialkylphosphatase 1)	Export	2.13568	-4.61256	1.82291	0		26.576	ER	51.6614	94.1738	0
GCYB1_MOUSE	Guanylate cyclase soluble subunit beta-1 (GCS-beta-1) (EC 4.6.1.2) (Guanylate cyclase soluble subunit beta-3) (GCS-beta-3) (Soluble guanylate cyclase small subunit)	Export	2.1085	-5.27957	0.953966	0	Cytoplasm	70.597		134.128	127.954	0
EXOS6_MOUSE	Exosome complex component MTR3 (Exosome component 6) (mRNA transport regulator 3 homolog)	Export	2.10506	-4.14521	2.68335	0	Both	28.37		27.5671	73.972	0
SESN2_MOUSE	Sestrin-2 (EC 1.11.1.15)	Export	2.08886	-1.39257	27.3319	0	Cytoplasm	54.376		0	17.4924	0
TBB4B_MOUSE	Tubulin beta-4B chain (Tubulin beta-2C chain)	Export	2.08611	-1.86886	22.0316	11.6736	Cytoplasm	49.83		9859.57	217223	115097
ARIP4_MOUSE	Helicase ARIP4 (EC 3.6.4.12) (Androgen receptor-interacting protein 4) (RAD54-like protein 2) (Steroid receptor-interacting SNF2 domain-containing protein-like)	Export	2.05996	-1.37331	26.5813	0	Nucleus	162.54		0	17.012	0
S30BP_MOUSE	SAP30-binding protein (Transcriptional regulator protein HCNGP)	Export	2.05758	-2.70682	10.331	0	Nucleus	33.832		3.40062	35.132	0
NUCL_MOUSE	Nucleolin (Protein C23)	Export	2.04029	-3.42224	4.94133	1.2666	Both	76.722		322.117	1591.69	407.994
MGN2_MOUSE	Protein mago nashi homolog 2	Export	2.03564	-3.06016	6.85806	1.97019	Nucleus	17.091		72.9872	500.551	143.799
HNRPF_MOUSE	Heterogeneous nuclear ribonucleoprotein F (hnRNP F) [Cleaved into: Heterogeneous nuclear ribonucleoprotein F, N-terminally processed]	Export	2.00291	-4.45265	1.81282	0.28185	Nucleus	43.685		626.819	1136.31	176.669
TBB5_MOUSE	Tubulin beta-5 chain	Export	2.00057	-1.86568	19.6356	10.8348	Cytoplasm	49.67		2839.41	55753.3	30764.5
TBG2_MOUSE	Tubulin gamma-2 chain (Gamma-2-tubulin)	Export	2.00036	-3.87648	2.96248	0	Cytoplasm	51.121		20.7895	61.5883	0
DCAF1_MOUSE	DDB1- and CUL4-associated factor 1 (Serine/threonine-protein kinase VPRBP) (EC 2.7.11.1)	Export	1.98822	-2.06281	21.2921	0	Both	159.28		1.13003	24.0606	0
ATRX_MOUSE	Transcriptional regulator ATRX (EC 3.6.4.12) (ATP-dependent helicase ATRX) (HP1 alpha-interacting protein) (HP1-BP38 protein) (Heterochromatin protein 2) (X-linked nuclear protein)	Export	1.98191	-1.32128	24.6353	0	Nucleus	278.58		0	15.7666	0
TFP11_MOUSE	Tuftelin-interacting protein 11 (Septin and tuftelin-interacting protein 1) (STIP-1) (Tuftelin-interacting protein 39)	Export	1.92463	-1.28309	23.2795	0	Both	96.304		0	14.8988	0
TBA1A_MOUSE	Tubulin alpha-1A chain (Alpha-tubulin 1) (Alpha-tubulin isotype M-alpha-1) (Tubulin alpha-1 chain) [Cleaved into: Detyrosinated tubulin alpha-1A chain]	Export	1.858	-1.9213	15.3387	8.76613	Cytoplasm	50.135		253.76	3892.33	2224.49
NEDD8_MOUSE	NEDD8 (Neddylin) (Neural precursor cell expressed developmentally down-regulated protein 8) (NEDD-8) (Ubiquitin-like protein Nedd8)	Export	1.84147	-6.01439	0.336358	0	Nucleus	8.9723		475.008	159.772	0
VP33A_MOUSE	Vacuolar protein sorting-associated protein 33A	Export	1.83795	-2.76434	6.84756	0	Cytoplasm	67.554		4.71521	32.2877	0
KC1A_MOUSE	Casein kinase I isoform alpha (CKI-alpha) (EC 2.7.11.1) (CK1)	Export	1.81843	-3.36509	3.67149	0	Both	37.567		11.8616	43.5498	0
TNIK_MOUSE	Traf2 and NCK-interacting protein kinase (EC 2.7.11.1)	Export	1.79411	-1.19607	20.4039	0	Both	144.25		0	13.0585	0
FHDC1_MOUSE	FH2 domain-containing protein 1	Export	1.7887	-1.80414	21.9836	0		125.37		0.848144	18.6453	0
DUSTY_MOUSE	Dual serine/threonine and tyrosine protein kinase (EC 2.7.12.1) (Dusty protein kinase) (Dusty PK) (Receptor-interacting serine/threonine-protein kinase 5)	Export	1.77613	-1.18409	20.03	0	Cytoplasm	99.648	TM	0	12.8192	0
LEO1_MOUSE	RNA polymerase-associated protein LEO1	Export	1.7669	-1.98872	15.4973	0	Nucleus	75.596		1.31893	20.4398	0
EIF3G_MOUSE	Eukaryotic translation initiation factor 3 subunit G (eIF3g) (Eukaryotic translation initiation factor 3 RNA-binding subunit) (eIF-3 RNA-binding subunit) (Eukaryotic translation initiation factor 3 subunit 4) (eIF-3-delta) (eIF3 p42) (eIF3 p44)	Export	1.66898	-3.79795	1.97404	0	Both	35.638		25.4481	50.2357	0
TBA1B_MOUSE	Tubulin alpha-1B chain (Alpha-tubulin 2) (Alpha-tubulin isotype M-alpha-2) (Tubulin alpha-2 chain) [Cleaved into: Detyrosinated tubulin alpha-1B chain]	Export	1.66868	-1.66017	14.9987	10.6035	Cytoplasm	50.151		14257.7	213847	151181
HNRH1_MOUSE	Heterogeneous nuclear ribonucleoprotein H (hnRNP H) [Cleaved into: Heterogeneous nuclear ribonucleoprotein H, N-terminally processed]	Export	1.65163	-2.91516	4.60974	1.82948	Nucleus	49.199		940.04	4333.35	1719.78
TIF1B_MOUSE	Transcription intermediary factor 1-beta (TIF1-beta) (E3 SUMO-protein ligase TRIM28) (EC 2.3.2.27) (KRAB-A-interacting protein) (KRIP-1) (RING-type E3 ubiquitin transferase TIF1-beta) (Tripartite motif-containing protein 28)	Export	1.65066	-3.83555	1.95332	0.42916	Nucleus	88.846		161.538	315.535	69.3254
AKAP8_MOUSE	A-kinase anchor protein 8 (AKAP-8) (A-kinase anchor protein 95 kDa) (AKAP 95)	Export	1.61138	-2.11259	9.2481	4.51149	Both	76.293		12.6005	116.531	56.847
MYEF2_MOUSE	Myelin expression factor 2 (MEF-2) (MyEF-2)	Export	1.5837	-2.77644	4.55242	0	Nucleus	52.212		6.24188	28.4157	0
CTBL1_MOUSE	Beta-catenin-like protein 1 (Nuclear-associated protein) (NAP)	Export	1.58303	-2.89417	4.05156	0	Nucleus	64.979		7.46221	30.2336	0
IF4A3_MOUSE	Eukaryotic initiation factor 4A-III (eIF-4A-III) (eIF4A-III) (EC 3.6.4.13) (ATP-dependent RNA helicase DDX48) (ATP-dependent RNA helicase eIF4A-3) (DEAD box protein 48) (Eukaryotic translation initiation factor 4A isoform 3) [Cleaved into: Eukaryotic initiation factor 4A-III, N-terminally processed]	Export	1.52182	-2.50055	5.63979	2.79511	Both	46.839		119.127	671.852	332.974
DNJB2_MOUSE	DnaJ homolog subfamily B member 2 (DnaJ homolog subfamily B member 10) (mDj8)	Export	1.51733	-1.5856	13.8789	8.52013	Both	28.582		4.63411	64.3162	39.4832
ANR28_MOUSE	Serine/threonine-protein phosphatase 6 regulatory ankyrin repeat subunit A (PP6-ARS-A) (Serine/threonine-protein phosphatase 6 regulatory subunit ARS-A) (Ankyrin repeat domain-containing protein 28) (Phosphatase interactor targeting protein hnRNP K) (PITK)	Export	1.49151	-2.03503	8.75375	0	Nucleus	112.9		2.05078	17.952	0
UBF1_MOUSE	Nucleolar transcription factor 1 (Upstream-binding factor 1) (UBF-1)	Export	1.48593	-0.990617	14.6554	0	Nucleus	85.009		0	9.37948	0
VPS41_MOUSE	Vacuolar protein sorting-associated protein 41 homolog (VAM2 homolog) (mVAM2)	Export	1.47543	-1.40939	19.1114	0	Cytoplasm	98.601		0.51139	12.2313	0
IF2A_MOUSE	Eukaryotic translation initiation factor 2 subunit 1 (Eukaryotic translation initiation factor 2 subunit alpha) (eIF-2-alpha) (eIF-2A) (eIF-2alpha)	Export	1.47217	-5.46772	0.329501	0	Cytoplasm	36.108		313.413	103.27	0
MP2K3_MOUSE	Dual specificity mitogen-activated protein kinase kinase 3 (MAP kinase kinase 3) (MAPKK 3) (EC 2.7.12.2) (MAPK/ERK kinase 3) (MEK 3)	Export	1.45214	-3.26585	2.34371	0		35.836		14.6332	34.296	0
ARL8A_MOUSE	ADP-ribosylation factor-like protein 8A (ADP-ribosylation factor-like protein 10B) (Novel small G protein indispensable for equal chromosome segregation 2)	Export	1.44959	-4.83869	0.563079	0		21.39		133.828	75.3558	0
Q8C5R8_MOUSE	Phosphoribosyl pyrophosphate synthetase 1-like 1 (RIKEN cDNA 1700011K15)	Export	1.44187	-5.22698	0.392479	0		34.82		230.929	90.635	0
FBLN1_MOUSE	Fibulin-1 (FIBL-1) (Basement-membrane protein 90) (BM-90)	Export	1.42851	-0.887791	26.5419	25.3559		75.283	ER	2.07684	55.1231	52.6601
PODN_MOUSE	Podocan	Export	1.42619	-0.95079	13.69	0		46.489	ER	0	8.76162	0
EXOS2_MOUSE	Exosome complex component RRP4 (Exosome component 2) (Ribosomal RNA-processing protein 4)	Export	1.4258	-3.60741	1.65043	0	Both	27.308		24.4436	40.3424	0
ANR44_MOUSE	Serine/threonine-protein phosphatase 6 regulatory ankyrin repeat subunit B (PP6-ARS-B) (Serine/threonine-protein phosphatase 6 regulatory subunit ARS-B) (Ankyrin repeat domain-containing protein 44)	Export	1.42341	-3.84966	1.32118	0		107.38		34.4909	45.5687	0
1433F_MOUSE	14-3-3 protein eta	Export	1.42262	-6.0409	0.182939	0	Cytoplasm	28.211		725.019	132.634	0
SHKB1_MOUSE	SH3KBP1-binding protein 1 (SETA-binding protein 1)	Export	1.41577	-0.943844	13.5261	0		58.236		0	8.65673	0
ASAH1_MOUSE	Acid ceramidase (AC) (ACDase) (Acid CDase) (EC 3.5.1.23) (Acylsphingosine deacylase) (N-acylsphingosine amidohydrolase) [Cleaved into: Acid ceramidase subunit alpha; Acid ceramidase subunit beta]	Export	1.37054	-2.78634	3.24628	0		44.669		7.84985	25.4828	0
PEX5_MOUSE	Peroxisomal targeting signal 1 receptor (PTS1 receptor) (PTS1R) (PTS1-BP) (PXR1P) (Peroxin-5) (Peroxisomal C-terminal targeting signal import receptor) (Peroxisome receptor 1)	Export	1.36297	-2.10201	6.45978	0	Cytoplasm	66.805		2.68231	17.3271	0
F120A_MOUSE	Constitutive coactivator of PPAR-gamma-like protein 1 (Oxidative stress-associated Src activator) (Protein FAM120A)	Export	1.351	-2.66473	3.6913	1.0183	Cytoplasm	121.64		13.7609	50.7954	14.0127
BCAP_MOUSE	Phosphoinositide 3-kinase adapter protein 1 (B-cell adapter for phosphoinositide 3-kinase) (B-cell phosphoinositide 3-kinase adapter protein 1)	Export	1.34773	-3.11082	2.31477	0	Cytoplasm	70.808		12.9332	29.9374	0
NACA_MOUSE	Nascent polypeptide-associated complex subunit alpha (Alpha-NAC) (Alpha-NAC/1.9.2)	Export	1.34333	-6.51986	0.106016	0	Both	23.384		1512.3	160.328	0
DC1I2_MOUSE	Cytoplasmic dynein 1 intermediate chain 2 (Cytoplasmic dynein intermediate chain 2) (Dynein intermediate chain 2, cytosolic) (DH IC-2)	Export	1.3256	-4.93587	0.433043	0	Cytoplasm	68.393		171.755	74.3775	0
HS71L_MOUSE	Heat shock 70 kDa protein 1-like (Heat shock 70 kDa protein 1L) (Heat shock 70 kDa-like protein 1) (Spermatid-specific heat shock protein 70)	Export	1.29622	-3.96456	0.992011	0		70.636		45.6514	45.2866	0
MET14_MOUSE	N6-adenosine-methyltransferase subunit METTL14 (EC 2.1.1.62) (Methyltransferase-like protein 14)	Export	1.29005	-2.09122	5.77021	0	Nucleus	40.721		2.86042	16.5052	0
PDCD4_MOUSE	Programmed cell death protein 4 (Protein MA-3) (Topoisomerase-inhibitor suppressed protein)	Export	1.2671	-3.8606	1.10884	0.250171	Both	51.702		141.74	157.168	35.4594
PP1B_MOUSE	Serine/threonine-protein phosphatase PP1-beta catalytic subunit (PP-1B) (EC 3.1.3.16) (EC 3.1.3.53)	Export	1.24796	-4.89238	0.403503	0	Both	37.186		173.735	70.1026	0
RAB14_MOUSE	Ras-related protein Rab-14	Export	1.24278	-5.79884	0.177088	0	Cytoplasm	23.897	ER	612.323	108.435	0
CUL4A_MOUSE	Cullin-4A (CUL-4A)	Export	1.22438	-3.78374	1.08908	0.145976		87.752		62.0701	67.5994	9.06077
RBGP1_MOUSE	Rab GTPase-activating protein 1 (GAP and centrosome-associated protein) (Rab6 GTPase-activating protein GAPCenA)	Export	1.21445	-3.6076	1.21292	0	Cytoplasm	120.8		29.8418	36.1958	0
SMAD3_MOUSE	Mothers against decapentaplegic homolog 3 (MAD homolog 3) (Mad3) (Mothers against DPP homolog 3) (mMad3) (SMAD family member 3) (SMAD 3) (Smad3)	Export	1.20657	-3.63832	1.16659	0	Both	16.447		31.3949	36.6251	0
RTCB_MOUSE	tRNA-splicing ligase RtcB homolog (EC 6.5.1.3) (Focal adhesion-associated protein) (FAAP)	Export	1.19036	-4.64179	0.465464	0	Both	55.249		129.428	60.2441	0
DDX17_MOUSE	Probable ATP-dependent RNA helicase DDX17 (EC 3.6.4.13) (DEAD box protein 17)	Export	1.18729	-1.84555	6.50143	5.23419	Both	72.399		322.226	2094.93	1686.59
IGBP1_MOUSE	Immunoglobulin-binding protein 1 (Alpha4 phosphoprotein) (CD79a-binding protein 1) (Lymphocyte signal transduction molecule alpha 4) (Protein phosphatase 2/4/6 regulatory subunit) (p52)	Export	1.18147	-1.17074	12.6317	12.1792	Cytoplasm	38.97		5.23504	66.1275	63.7587
EIF3I_MOUSE	Eukaryotic translation initiation factor 3 subunit I (eIF3i) (Eukaryotic translation initiation factor 3 subunit 2) (TGF-beta receptor-interacting protein 1) (TRIP-1) (eIF-3-beta) (eIF3 p36)	Export	1.17199	-2.05356	5.2451	3.77042	Cytoplasm	36.46		94.1382	493.764	354.94
RAC2_MOUSE	Ras-related C3 botulinum toxin substrate 2 (Protein EN-7) (p21-Rac2)	Export	1.13129	-7.19723	0.042596	0	Cytoplasm	21.441		4688.13	199.696	0
IF4A1_MOUSE	Eukaryotic initiation factor 4A-I (eIF-4A-I) (eIF4A-I) (EC 3.6.4.13) (ATP-dependent RNA helicase eIF4A-1)	Export	1.11611	-2.915	2.19929	1.11929		46.153		2037.31	4480.63	2280.35
AP3S1_MOUSE	AP-3 complex subunit sigma-1 (AP-3 complex subunit sigma-3A) (Adaptor-related protein complex 3 subunit sigma-1) (Sigma-3A-adaptin) (Sigma3A-adaptin) (Sigma-adaptin 3a)	Export	1.08626	-1.22011	10.1034	11.2389	Cytoplasm	21.732	ER	47.17	476.576	530.137
EIF3B_MOUSE	Eukaryotic translation initiation factor 3 subunit B (eIF3b) (Eukaryotic translation initiation factor 3 subunit 9) (eIF-3-eta) (eIF3 p116)	Export	1.08477	-2.46427	3.16555	1.89256	Cytoplasm	91.369		89.5593	283.504	169.496
CPNS1_MOUSE	Calpain small subunit 1 (CSS1) (Calcium-activated neutral proteinase small subunit) (CANP small subunit) (Calcium-dependent protease small subunit) (CDPS) (Calcium-dependent protease small subunit 1) (Calpain regulatory subunit)	Export	1.01935	-5.51963	0.16645	0	Cytoplasm	25.31		511.371	85.1174	0
EIF3C_MOUSE	Eukaryotic translation initiation factor 3 subunit C (eIF3c) (Eukaryotic translation initiation factor 3 subunit 8) (eIF3 p110)	Export	1.00675	-1.80355	5.24377	4.4776	Cytoplasm	105.53		45.59	239.064	204.134
DDX5_MOUSE	Probable ATP-dependent RNA helicase DDX5 (EC 3.6.4.13) (DEAD box RNA helicase DEAD1) (mDEAD1) (DEAD box protein 5) (RNA helicase p68)	Export	0.990755	-1.83961	4.82932	2.97356	Nucleus	69.289		7.95267	38.406	23.6478
EHD2_MOUSE	EH domain-containing protein 2	Export	0.989077	-3.64204	0.846952	0	Cytoplasm	61.174		38.7013	32.7782	0
NCBP2_MOUSE	Nuclear cap-binding protein subunit 2 (20 kDa nuclear cap-binding protein) (NCBP 20 kDa subunit) (CBP20)	Export	0.976935	-0.690797	14.7927	21.2811	Both	18.017		6.48002	95.8573	137.902
PI42B_MOUSE	Phosphatidylinositol 5-phosphate 4-kinase type-2 beta (EC 2.7.1.149) (1-phosphatidylinositol 5-phosphate 4-kinase 2-beta) (Diphosphoinositide kinase 2-beta) (Phosphatidylinositol 5-phosphate 4-kinase type II beta) (PI(5)P 4-kinase type II beta) (PIP4KII-beta) (PtdIns(5)P-4-kinase isoform 2-beta)	Export	0.964972	-2.0745	3.38686	0	Both	47.318		3.97403	13.4595	0
DESP_MOUSE	Desmoplakin (DP)	Export	0.954867	-0.701453	17.6688	14.9524	Cytoplasm	261.42	TM	0.523019	11.308	9.56951
EXOS4_MOUSE	Exosome complex component RRP41 (Exosome component 4) (Ribosomal RNA-processing protein 41)	Export	0.947186	-2.76724	1.96162	1.02863	Both	26.249		89.1506	174.88	91.7031
DDB1_MOUSE	DNA damage-binding protein 1 (DDB p127 subunit) (Damage-specific DNA-binding protein 1) (UV-damaged DNA-binding factor)	Export	0.94298	-0.78115	12.3771	18.298	Both	126.85		320.201	3963.15	5859.04
FBLN1_MOUSE	Fibulin-1 (FIBL-1) (Basement-membrane protein 90) (BM-90)	Export	0.934188	-2.36857	2.43058	0		78.032	ER	6.48513	15.7626	0
EIF3L_MOUSE	Eukaryotic translation initiation factor 3 subunit L (eIF3l) (66 kDa tyrosine-rich heat shock protein) (67 kDa polymerase-associated factor) (Eukaryotic translation initiation factor 3 subunit 6-interacting protein) (Eukaryotic translation initiation factor 3 subunit E-interacting protein) (HSP-66Y) (PAF67)	Export	0.927949	-1.95997	4.06983	3.40785	Cytoplasm	66.612		90.415	367.974	308.121
PCBP2_MOUSE	Poly(rC)-binding protein 2 (Alpha-CP2) (CTBP) (CBP) (Putative heterogeneous nuclear ribonucleoprotein X) (hnRNP X)	Export	0.927077	-5.96518	0.0979013	0	Both	36.801		1030.98	100.934	0
DPYL2_MOUSE	Dihydropyrimidinase-related protein 2 (DRP-2) (Unc-33-like phosphoprotein 2) (ULIP-2)	Export	0.904014	-6.19023	0.0773641	0	Cytoplasm	62.277		1437.39	111.203	0
FKBP5_MOUSE	Peptidyl-prolyl cis-trans isomerase FKBP5 (PPIase FKBP5) (EC 5.2.1.8) (51 kDa FK506-binding protein) (51 kDa FKBP) (FKBP-51) (FK506-binding protein 5) (FKBP-5) (Rotamase)	Export	0.900712	-2.64335	1.79531	0	Both	50.966		10.1003	18.1332	0
KDM1A_MOUSE	Lysine-specific histone demethylase 1A (EC 1.-.-.-) (BRAF35-HDAC complex protein BHC110) (Flavin-containing amine oxidase domain-containing protein 2)	Export	0.884356	-2.83726	1.47316	0	Nucleus	75.422		13.6127	20.0538	0
PLAK_MOUSE	Junction plakoglobin (Desmoplakin III) (Desmoplakin-3)	Export	0.872247	-0.625741	15.2496	20.7475	Cytoplasm	81.8	TM	1.67055	25.4753	34.6598
D3Z3N4_MOUSE	Heterogeneous nuclear ribonucleoprotein H3 (MCG11326, isoform CRA_a)	Export	0.868863	-2.50979	2.26757	1.55182		35.181		757.908	1718.61	1176.14
VPS18_MOUSE	Vacuolar protein sorting-associated protein 18 homolog	Export	0.859637	-1.0782	9.85163	0	Cytoplasm	110.22		0.644617	6.35053	0
IMA5_MOUSE	Importin subunit alpha-5 (Importin alpha-S1) (Karyopherin subunit alpha-1) (Nucleoprotein interactor 1) (NPI-1) (RAG cohort protein 2) (SRP1-beta)	Export	0.858879	-2.43856	2.0218	0	Both	60.182		7.77194	15.7133	0
HNRPM_MOUSE	Heterogeneous nuclear ribonucleoprotein M (hnRNP M)	Export	0.837355	-2.55606	2.05292	1.29371	Nucleus	73.74		99.0172	203.274	128.099
VPS39_MOUSE	Vam6/Vps39-like protein	Export	0.837097	-0.558065	6.20579	0	Cytoplasm	100.65		0	3.9717	0
DNJA1_MOUSE	DnaJ homolog subfamily A member 1 (DnaJ protein homolog 2) (Heat shock 40 kDa protein 4) (Heat shock protein J2) (HSJ-2)	Export	0.832654	-0.0700683	20.5619	44.3646	Both	44.868		70.6946	1453.62	3136.34
GPR98_MOUSE	G-protein coupled receptor 98 (Monogenic audiogenic seizure susceptibility protein 1) (Neurepin) (Very large G-protein coupled receptor 1)	Export	0.826823	-1.90453	3.16706	0		687.45	TM	3.50357	11.096	0
RU2A_MOUSE	U2 small nuclear ribonucleoprotein A' (U2 snRNP A')	Export	0.825293	-2.63464	1.88761	1.18842	Nucleus	28.357		169.195	319.373	201.075
HSP72_MOUSE	Heat shock-related 70 kDa protein 2 (Heat shock protein 70.2)	Export	0.811634	-3.28171	0.894656	0	Cytoplasm	69.641		27.5198	24.6208	0
EFTU_MOUSE	Elongation factor Tu, mitochondrial	Export	0.774213	-3.10453	0.986934	0		47.222	MT	22.1791	21.8893	0
LTBP4_MOUSE	Latent-transforming growth factor beta-binding protein 4 (LTBP-4)	Export	0.767517	-0.511678	5.52497	0		121.96	ER	0	3.53598	0
PP6R2_MOUSE	Serine/threonine-protein phosphatase 6 regulatory subunit 2 (SAPS domain family member 2)	Export	0.755856	-1.84164	2.97748	0	Cytoplasm	100.46		3.41537	10.1692	0
MARE1_MOUSE	Microtubule-associated protein RP/EB family member 1 (APC-binding protein EB1) (End-binding protein 1) (EB1)	Export	0.751993	-5.08075	0.169016	0	Cytoplasm	30.016		356.545	60.2617	0
HNRL1_MOUSE	Heterogeneous nuclear ribonucleoprotein U-like protein 1	Export	0.746918	-3.84056	0.500233	0	Nucleus	85.045		64.0466	32.0382	0
SND1_MOUSE	Staphylococcal nuclease domain-containing protein 1 (100 kDa coactivator) (p100 co-activator)	Export	0.727297	-3.35563	0.740378	0	Both	102.09		33.0668	24.4819	0
HNRL2_MOUSE	Heterogeneous nuclear ribonucleoprotein U-like protein 2 (MLF1-associated nuclear protein)	Export	0.727162	-2.67217	1.60145	1.07335	Nucleus	84.939		502.111	804.107	538.941
VTNC_MOUSE	Vitronectin (VN) (S-protein) (Serum-spreading factor)	Export	0.726959	-2.91497	1.083	0		54.848	ER	17.703	19.1723	0
RPAB1_MOUSE	DNA-directed RNA polymerases I, II, and III subunit RPABC1 (RNA polymerases I, II, and III subunit ABC1) (DNA-directed RNA polymerase II subunit E) (RPB5 homolog)	Export	0.71651	-3.34776	0.733609	0	Nucleus	24.57		33.0349	24.2347	0
EIF3A_MOUSE	Eukaryotic translation initiation factor 3 subunit A (eIF3a) (Centrosomin) (Eukaryotic translation initiation factor 3 subunit 10) (eIF-3-theta) (eIF3 p167) (eIF3 p180) (eIF3 p185) (p162)	Export	0.697936	-2.57047	1.64385	1.01815	Both	161.93		63.4815	104.354	64.6334
RFC2_MOUSE	Replication factor C subunit 2 (Activator 1 40 kDa subunit) (A1 40 kDa subunit) (Activator 1 subunit 2) (Replication factor C 40 kDa subunit) (RF-C 40 kDa subunit) (RFC40)	Export	0.69434	-1.63636	3.27281	0	Nucleus	38.724		2.59226	8.48398	0
GNL1_MOUSE	Guanine nucleotide-binding protein-like 1 (GTP-binding protein MMR1)	Export	0.680953	-2.78491	1.1294	0		68.77		15.3497	17.3359	0
PP6R3_MOUSE	Serine/threonine-protein phosphatase 6 regulatory subunit 3 (SAPS domain family member 3)	Export	0.678255	-3.06288	0.885595	0	Both	92.616		22.8937	20.2745	0
KAP0_MOUSE	cAMP-dependent protein kinase type I-alpha regulatory subunit [Cleaved into: cAMP-dependent protein kinase type I-alpha regulatory subunit, N-terminally processed]	Export	0.669087	-3.83215	0.499168	0.172451		43.185		379.663	189.516	65.4733
MX2_MOUSE	Interferon-induced GTP-binding protein Mx2 (Myxovirus resistance protein 2)	Export	0.664839	-1.59314	3.97326	4.53518	Cytoplasm	74.291		144.148	572.738	653.738
ZCHC8_MOUSE	Zinc finger CCHC domain-containing protein 8 (TRAMP-like complex RNA-binding factor ZCCHC8)	Export	0.654324	-0.205655	17.4602	35.0328	Nucleus	78.025		1.36861	23.8962	47.9464
WDR5_MOUSE	WD repeat-containing protein 5 (BMP2-induced 3-kb gene protein) (WD repeat-containing protein BIG-3)	Export	0.651548	-2.99845	0.89893	0	Nucleus	36.588		21.4255	19.26	0
EIF3H_MOUSE	Eukaryotic translation initiation factor 3 subunit H (eIF3h) (Eukaryotic translation initiation factor 3 subunit 3) (eIF-3-gamma) (eIF3 p40 subunit)	Export	0.645809	-1.11008	6.02517	8.29531	Cytoplasm	39.832		16.1787	97.4791	134.207
HNRPC_MOUSE	Heterogeneous nuclear ribonucleoproteins C1/C2 (hnRNP C1/C2)	Export	0.633943	-1.91647	2.83449	2.86284	Nucleus	32.223		1908.5	5409.63	5463.74
TZAP_MOUSE	Telomere zinc finger-associated protein (TZAP) (Krueppel-related zinc finger protein 3 homolog) (Zinc finger and BTB domain-containing protein 48)	Export	0.630058	-1.06475	6.1804	9.26763	Nucleus	18.239		1293	7991.27	11983.1
CSN4_MOUSE	COP9 signalosome complex subunit 4 (SGN4) (Signalosome subunit 4) (JAB1-containing signalosome subunit 4)	Export	0.609771	-4.81079	0.175429	0	Both	46.284		279.777	49.0811	0
RRAGA_MOUSE	Ras-related GTP-binding protein A (Rag A) (RagA)	Export	0.584072	-2.87739	0.899484	0	Both	36.566		19.2242	17.2919	0
IF4A2_MOUSE	Eukaryotic initiation factor 4A-II (eIF-4A-II) (eIF4A-II) (EC 3.6.4.13) (ATP-dependent RNA helicase eIF4A-2)	Export	0.577834	-2.57856	1.41566	1.05023		46.402		331.23	468.908	347.868
EIF3D_MOUSE	Eukaryotic translation initiation factor 3 subunit D (eIF3d) (Eukaryotic translation initiation factor 3 subunit 7) (eIF-3-zeta) (eIF3 p66)	Export	0.576228	-1.24425	4.83562	6.67255	Cytoplasm	63.988		46.7268	225.953	311.787
SKP1_MOUSE	S-phase kinase-associated protein 1 (Cyclin-A/CDK2-associated protein p19) (S-phase kinase-associated protein 1A) (p19A) (p19skp1)	Export	0.557932	-5.08293	0.128099	0		18.672		427.738	54.7926	0
DYL2_MOUSE	Dynein light chain 2, cytoplasmic (8 kDa dynein light chain b) (DLC8) (DLC8b) (Dynein light chain LC8-type 2)	Export	0.553448	-2.98687	0.933866	0.559707	Cytoplasm	10.35		295.455	275.915	165.368
HMOX1_MOUSE	Heme oxygenase 1 (HO-1) (EC 1.14.14.18) (P32 protein)	Export	0.548897	-1.87096	2.61744	2.76991	Cytoplasm	18.095		227.302	594.949	629.606
RUVB1_MOUSE	RuvB-like 1 (EC 3.6.4.12) (49 kDa TATA box-binding protein-interacting protein) (49 kDa TBP-interacting protein) (DNA helicase p50) (Pontin 52) (TIP49a)	Export	0.533517	-1.86987	2.56104	2.71806	Nucleus	50.213		176.123	451.06	478.714
CAVN1_MOUSE	Caveolae-associated protein 1 (Cav-p60) (Cavin-1) (Polymerase I and transcript release factor)	Export	0.529185	-4.03227	0.308686	0	Both	43.953	TM	102.383	31.6041	0
ROA1_MOUSE	Heterogeneous nuclear ribonucleoprotein A1 (hnRNP A1) (HDP-1) (Helix-destabilizing protein) (Single-strand-binding protein) (Topoisomerase-inhibitor suppressed) (hnRNP core protein A1) [Cleaved into: Heterogeneous nuclear ribonucleoprotein A1, N-terminally processed]	Export	0.528973	-3.31287	0.677193	0.376016	Both	34.196		5903.67	3997.93	2219.87
1433T_MOUSE	14-3-3 protein theta (14-3-3 protein tau)	Export	0.513384	-6.40471	0.0368824	0	Cytoplasm	27.7		2770.82	102.195	0
EIF3F_MOUSE	Eukaryotic translation initiation factor 3 subunit F (eIF3f) (Deubiquitinating enzyme eIF3f) (EC 3.4.19.12) (Eukaryotic translation initiation factor 3 subunit 5) (eIF-3-epsilon) (eIF3 p47)	Export	0.500559	-1.34791	3.9663	5.4761	Cytoplasm	37.984		120.334	477.281	658.962
FBLN5_MOUSE	Fibulin-5 (FIBL-5) (Developmental arteries and neural crest EGF-like protein) (Dance)		3.76339	0.924939	2917.11	2568.55		50.193	ER	0	1866.95	1643.87
AKP8L_MOUSE	A-kinase anchor protein 8-like (AKAP8-like protein) (Neighbor of A-kinase-anchoring protein 95) (Neighbor of AKAP95)		1.88248	1.76408	464.184	1438.3	Both	71.3		0	297.078	920.509
DDX3L_MOUSE	Putative ATP-dependent RNA helicase Pl10 (EC 3.6.4.13)		1.49747	0.237482	68.855	126.08		73.14		44.581	3069.63	5620.76
KCRM_MOUSE	Creatine kinase M-type (EC 2.7.3.2) (Creatine kinase M chain) (M-CK)		1.09939	0.573995	58.2544	149.279	Cytoplasm	43.044		6.22157	362.434	928.75
GIMA8_MOUSE	GTPase IMAP family member 8 (mGIMAP8) (Immune-associated nucleotide-binding protein 9) (IAN-9) (Immunity-associated protein 8)		1.06796	0.61021	45.9371	117.56	Cytoplasm	76.843	ER	0	29.3997	75.2384
PGAM2_MOUSE	Phosphoglycerate mutase 2 (EC 5.4.2.11) (EC 5.4.2.4) (BPG-dependent PGAM 2) (Muscle-specific phosphoglycerate mutase) (Phosphoglycerate mutase isozyme M) (PGAM-M)		1.06016	0.343478	45.2772	105.792		28.827		5.04212	228.293	533.413
NUP88_MOUSE	Nuclear pore complex protein Nup88 (88 kDa nucleoporin) (Nucleoporin Nup88)	Nups	-1.26372	1.89558	0	74.0594	Nucleus	83.665	Nup	0	0	47.398
RBP2_MOUSE	E3 SUMO-protein ligase RanBP2 (EC 6.3.2.-) (Ran-binding protein 2) (RanBP2)	Nups	-4.42497	5.22414	0	710.184	Both	341.12	Nup complex	1.70868	0	1213.48
F7BPW6_MOUSE	SEC16 homolog A, endoplasmic reticulum export factor (Fragment)	Import	-0.218112	1.45628	22.0267	161.174		98.346		3.21983	70.9223	518.952
E9PYH6_MOUSE	SET domain-containing 1A	Import	-0.544941	0.817412	0	19.6804	Nucleus	186.06		0	0	12.5954
LRC47_MOUSE	Leucine-rich repeat-containing protein 47	Import	-0.718038	1.07706	0	28.9937		63.589		0	0	18.556
PFKAP_MOUSE	ATP-dependent 6-phosphofructokinase, platelet type (ATP-PFK) (PFK-P) (EC 2.7.1.11) (6-phosphofructokinase type C) (Phosphofructo-1-kinase isozyme C) (PFK-C) (Phosphohexokinase)	Import	-2.81499	0.825076	0	4.49411	Cytoplasm	53.681		13.9563	0	62.721
F8VQ88_MOUSE	Predicted pseudogene 5145	Import	-3.28524	1.42023	0	7.19183		31.073		15.5158	0	111.587
GID8_MOUSE	Glucose-induced degradation protein 8 homolog (Two hybrid-associated protein 1 with RanBPM) (Twa1)	Import	-3.50471	0.845408	0	2.53554	Nucleus	26.778		36.5064	0	92.5633
SQSTM_MOUSE	Sequestosome-1 (STONE14) (Ubiquitin-binding protein p62)	Import	-3.76473	1.25408	0	3.6558	Both	11.698		35.8742	0	131.149
KS6A3_MOUSE	Ribosomal protein S6 kinase alpha-3 (S6K-alpha-3) (EC 2.7.11.1) (90 kDa ribosomal protein S6 kinase 3) (p90-RSK 3) (p90RSK3) (MAP kinase-activated protein kinase 1b) (MAPK-activated protein kinase 1b) (MAPKAP kinase 1b) (MAPKAPK-1b) (Ribosomal S6 kinase 2) (RSK-2) (pp90RSK2)	Import	-4.19055	1.07581	0	1.93528	Both	83.693		76.8509	0	148.728
ERH_MOUSE	Enhancer of rudimentary homolog (Mer)	Import	-4.31814	1.32886	0	2.48013		12.259		72.5721	0	179.989
ELOC_MOUSE	Elongin-C (EloC) (Elongin 15 kDa subunit) (RNA polymerase II transcription factor SIII subunit C) (SIII p15) (Stromal membrane-associated protein SMAP1B homolog) (Transcription elongation factor B polypeptide 1)	Import	-4.99302	0.842529	0	0.680384	Nucleus	5.4431		290.461	0	197.625
PYGB_MOUSE	Glycogen phosphorylase, brain form (EC 2.4.1.1)	Import	-5.18791	0.544279	0	0.374887		96.729		500.865	0	187.768
CDV3_MOUSE	Protein CDV3 (Carnitine deficiency-associated protein 3) (Tyrosine-phosphorylated protein 36) (TPP36)	Import	-5.19527	1.79009	0	2.15781	Cytoplasm	16.418		160.19	0	345.66
KCTD1_MOUSE	BTB/POZ domain-containing protein KCTD1	Import	-1.92549	2.88823	0	184.419	Nucleus	29.404		0	0	118.028
ARAP3_MOUSE	Arf-GAP with Rho-GAP domain, ANK repeat and PH domain-containing protein 3 (Centaurin-delta-3) (Cnt-d3) (Dual specificity Rho- and Arf-GTPase-activating protein 1)	Import	-2.20713	3.31069	0	263.688	Cytoplasm	94.042		0	0	168.76
THOC1_MOUSE	THO complex subunit 1 (Tho1) (Nuclear matrix protein p84)	Import	-3.48479	5.22719	0	1223.57	Both	75.435		0	0	783.082
THOC2_MOUSE	THO complex subunit 2 (Tho2)	Import	-3.58071	5.37107	0	1369.06	Nucleus	182.77		0	0	876.201
THOC5_MOUSE	THO complex subunit 5 homolog (Fms-interacting protein) (FMIP)	Import	-3.76809	5.65214	0	1704.13	Both	78.685		0	0	1090.64
HDAC8_MOUSE	Histone deacetylase 8 (HD8) (EC 3.5.1.98)	Import	-3.96379	5.94569	0	2140.46	Both	41.771		0	0	1369.9
POP5_MOUSE	Ribonuclease P/MRP protein subunit POP5 (EC 3.1.26.5)	Import	-4.05364	6.08046	0	2376.19	Nucleus	19.285		0	0	1520.76
SUMO1_MOUSE	Small ubiquitin-related modifier 1 (SUMO-1) (SMT3 homolog 3) (Ubiquitin-homology domain protein PIC1) (Ubiquitin-like protein SMT3C) (Smt3C)	Import	-4.17329	6.25993	0	2730.46	Both	11.557	Nup complex	0	0	1747.5
THOC4_MOUSE	THO complex subunit 4 (Tho4) (Ally of AML-1 and LEF-1) (Aly/REF export factor) (REF1-I) (RNA and export factor-binding protein 1) (Transcriptional coactivator Aly/REF)	Import	-4.23674	2.47468	0	13.6887	Both	17.682		22.1337	0	302.983
IF4G1_MOUSE	Eukaryotic translation initiation factor 4 gamma 1 (eIF-4-gamma 1) (eIF-4G 1) (eIF-4G1)	Import	-4.40127	4.56971	0.918498	221.24		171.28		26.0267	23.9055	5758.16
THOC6_MOUSE	THO complex subunit 6 homolog (WD repeat-containing protein 58)	Import	-4.45629	6.68443	0	3790.8	Nucleus	37.166		0	0	2426.11
TGT_MOUSE	Queuine tRNA-ribosyltransferase catalytic subunit 1 (EC 2.4.2.29) (Guanine insertion enzyme) (tRNA-guanine transglycosylase)	Import	-4.49334	8.68749	34.5098	58634.6	Both	44.092		0	22.0863	37526.1
RPP14_MOUSE	Ribonuclease P protein subunit p14 (EC 3.1.26.5)	Import	-4.55407	6.83111	0	4245.2	Nucleus	13.565		0	0	2716.93
RIC1_MOUSE	RAB6A-GEF complex partner protein 1 (Protein RIC1 homolog)	Import	-4.76511	7.14767	0	5418.98	Cytoplasm	158.83		0	0	3468.15
OGA_MOUSE	Protein O-GlcNAcase (OGA) (EC 3.2.1.169) (Beta-N-acetylhexosaminidase) (Beta-hexosaminidase) (Bifunctional protein NCOAT) (Meningioma-expressed antigen 5) (N-acetyl-beta-D-glucosaminidase) (EC 3.2.1.52) (N-acetyl-beta-glucosaminidase)	Import	-4.8809	5.51521	0.956685	544.703	Both	103.16		10.1814	9.74042	5545.86
THOC7_MOUSE	THO complex subunit 7 homolog (Ngg1-interacting factor 3-like protein 1-binding protein 1)	Import	-5.0139	5.44303	0	478.795	Both	15.954		3.69017	0	1766.83
I5P2_MOUSE	Type II inositol 1,4,5-trisphosphate 5-phosphatase (EC 3.1.3.36) (Inositol polyphosphate-5-phosphatase B) (Phosphoinositide 5-phosphatase) (5PTase)	Import	-5.07874	4.12483	0	64.4091	Cytoplasm	112.76		15.3038	0	985.701
RBBP7_MOUSE	Histone-binding protein RBBP7 (Histone acetyltransferase type B subunit 2) (Nucleosome-remodeling factor subunit RBAP46) (Retinoblastoma-binding protein 7) (RBBP-7) (Retinoblastoma-binding protein p46)	Import	-5.58769	3.44748	0	15.3225	Nucleus	47.789		59.4595	0	911.07
HAT1_MOUSE	Histone acetyltransferase type B catalytic subunit (EC 2.3.1.48) (Histone acetyltransferase 1)	Import	-5.61102	4.21132	0	43.7398	Nucleus	49.278		30.0743	0	1315.44
SMUG1_MOUSE	Single-strand selective monofunctional uracil DNA glycosylase (EC 3.2.2.-)	Import	-5.63391	8.45087	0	14772.6	Nucleus	30.654		0	0	9454.49
THOC3_MOUSE	THO complex subunit 3 (Tho3)	Import	-5.64695	5.50134	0	264.674	Nucleus	38.737		9.1986	0	2434.63
RAGP1_MOUSE	Ran GTPase-activating protein 1 (RanGAP1)	Import	-5.92981	4.71525	0	65.6813	Both	63.53	Nup complex	29.3546	0	1928.05
QTRT2_MOUSE	Queuine tRNA-ribosyltransferase accessory subunit 2 (Queuine tRNA-ribosyltransferase domain-containing protein 1)	Import	-5.95415	8.93122	0	21368.8	Cytoplasm	38.344		0	0	13676
SCLY_MOUSE	Selenocysteine lyase (mSCL) (EC 4.4.1.16)	Import	-6.23123	6.7738	0.505651	861.425	Cytoplasm	47.173		28.6297	14.4767	24662.4
RPP30_MOUSE	Ribonuclease P protein subunit p30 (RNaseP protein p30) (EC 3.1.26.5) (RNase P subunit 2)	Import	-6.48551	6.80407	0	744.416	Nucleus	29.473		8.80011	0	6550.94
UBC9_MOUSE	SUMO-conjugating enzyme UBC9 (EC 2.3.2.-) (RING-type E3 SUMO transferase UBC9) (SUMO-protein ligase) (Ubiquitin carrier protein 9) (mUBC9) (Ubiquitin carrier protein I) (Ubiquitin-conjugating enzyme E2 I) (Ubiquitin-protein ligase I)	Import	-7.86602	4.10379	0	4.66206	Both	18.007	Nup complex	763.783	0	3560.8
HEM3_MOUSE	Porphobilinogen deaminase (PBG-D) (EC 2.5.1.61) (Hydroxymethylbilane synthase) (HMBS) (Pre-uroporphyrinogen synthase)	Import	-9.21632	9.14509	0	1446.82		37.912		46.8941	0	67847.5
NAMPT_MOUSE	Nicotinamide phosphoribosyltransferase (NAmPRTase) (Nampt) (EC 2.4.2.12) (Pre-B-cell colony-enhancing factor 1 homolog) (PBEF) (Visfatin)	Import	-9.41025	9.68937	0	2576.28	Both	55.446		37.0007	0	95324.2
CUTC_MOUSE	Copper homeostasis protein cutC homolog	Import	-9.42424	9.69019	0	2545.37	Both	27.153		37.7064	0	95976.6

## Sheet: Extended table
										Protein complexes			Protein abundance			UniProt Data										Output from MaxQuant
UniProt accession	Protein name	Category	Exportin Score	Importin Score	Enrichment from input (Xpo7+Ran)	Enrichment from input (Xpo7)	Simplified Localisation UniProt	Molecular weight [kDa]	FLAG	Functional groups	CORUM complexes	Human soluble protein complexes	Molar fraction in Input (×10^6)	Molar fraction in Xpo7+RanGTP (×10^6)	Molar fraction in Xpo7 (×10^6)	Entry	Gene name	Subcellular location [CC]	Function [CC]	Gene ontology (GO)	Gene ontology (biological process)	Gene ontology (molecular function)	Gene ontology IDs	Cross-reference (KO)	Mass	Protein ID	Gene name	iBAQ Input	iBAQ Xpo7+ RanGTP	iBAQ Xpo7 w/o RanGTP	MS/MS Count	id
VP26A_MOUSE	Vacuolar protein sorting-associated protein 26A (H<beta>58 protein) (H beta 58) (Vesicle protein sorting 26A) (mVPS26)	Export	9.65044	-10.31	321.491	0	Cytoplasm	38.113		01_Retromer cargo recognition complex	Vps29-Vps35-Vps26a complex	C_608::C_621::C_221	134.594	43270.9	0	P40336	Vps26a Vps26	Cytoplasm {ECO:0000269|PubMed:15078902}. Endosome membrane {ECO:0000269|PubMed:15078902}; Peripheral membrane protein {ECO:0000269|PubMed:15078902}. Early endosome {ECO:0000269|PubMed:18088321, ECO:0000269|PubMed:21920005}. Note=Predominantly found in early not late endosomes. {ECO:0000269|PubMed:21920005}.	Acts as component of the retromer cargo-selective complex (CSC). The CSC is believed to be the core functional component of retromer or respective retromer complex variants acting to prevent missorting of selected transmembrane cargo proteins into the lysosomal degradation pathway. The recruitment of the CSC to the endosomal membrane involves RAB7A and SNX3.The SNX-BAR retromer mediates retrograd…	cytosol [GO:0005829]; early endosome [GO:0005769]; endosome [GO:0005768]; endosome membrane [GO:0010008]; extracellular exosome [GO:0070062]; lysosome [GO:0005764]; retromer complex [GO:0030904]; retromer, cargo-selective complex [GO:0030906]; tubular endosome [GO:0097422]; vesicle [GO:0031982]; protein transporter activity [GO:0008565]; intracellular protein transport [GO:0006886]; retrograde tr…	intracellular protein transport [GO:0006886]; retrograde transport, endosome to Golgi [GO:0042147]; retrograde transport, endosome to plasma membrane [GO:1990126]	protein transporter activity [GO:0008565]	GO:0005764; GO:0005768; GO:0005769; GO:0005829; GO:0006886; GO:0008565; GO:0010008; GO:0030904; GO:0030906; GO:0031982; GO:0042147; GO:0070062; GO:0097422; GO:1990126	K18466	38.114	P40336;P40336-2	Vps26a	21076000	981860000	0	85	965
RO60_MOUSE	60 kDa SS-A/Ro ribonucleoprotein (60 kDa Ro protein) (60 kDa ribonucleoprotein Ro) (RoRNP) (TROVE domain family member 2)	Export	9.53977	-9.73577	470.453	0	Cytoplasm	60.123				C_132	67.0928	31564	0	O08848	Trove2 Ssa2	Cytoplasm {ECO:0000250}. Note=Localized in cytoplasmic mRNP granules containing untranslated mRNAs. {ECO:0000250}.	RNA-binding protein that binds to misfolded non-coding RNAs, pre-5S rRNA, and several small cytoplasmic RNA molecules known as Y RNAs. May stabilize some of these RNAs and protect them from degradation. {ECO:0000269|PubMed:21289087}.; May play roles in cilia formation and/or maintenance. {ECO:0000269|PubMed:21289087}.	cytoplasm [GO:0005737]; cytosol [GO:0005829]; intracellular ribonucleoprotein complex [GO:0030529]; nucleoplasm [GO:0005654]; nucleus [GO:0005634]; metal ion binding [GO:0046872]; misfolded RNA binding [GO:0034336]; RNA binding [GO:0003723]; U2 snRNA binding [GO:0030620]; cilium assembly [GO:0060271]; immune system development [GO:0002520]; response to UV [GO:0009411]; smoothened signaling pathwa…	cilium assembly [GO:0060271]; immune system development [GO:0002520]; response to UV [GO:0009411]; smoothened signaling pathway [GO:0007224]	metal ion binding [GO:0046872]; misfolded RNA binding [GO:0034336]; RNA binding [GO:0003723]; U2 snRNA binding [GO:0030620]	GO:0002520; GO:0003723; GO:0005634; GO:0005654; GO:0005737; GO:0005829; GO:0007224; GO:0009411; GO:0030529; GO:0030620; GO:0034336; GO:0046872; GO:0060271	K11089	60.124	O08848	Trove2	10506000	716220000	0	62	673
TT39C_MOUSE	Tetratricopeptide repeat protein 39C (TPR repeat protein 39C)	Export	9.32843	-6.21895	8853.31	0		65.444				C_203::C_550	0	5666.12	0	Q8VE09	Ttc39c								65.445	Q8VE09;G3X8X1;E9PV21	Ttc39c	0	128570000	0	49	598
VPS35_MOUSE	Vacuolar protein sorting-associated protein 35 (Maternal-embryonic 3) (Vesicle protein sorting 35)	Export	9.30924	-10.3831	187.287	0	Cytoplasm	91.712		01_Retromer cargo recognition complex	Vps29-Vps35-Vps26a complex	C_608	204.203	38244.7	0	Q9EQH3	Vps35 Mem3	Cytoplasm {ECO:0000250}. Membrane {ECO:0000250}; Peripheral membrane protein {ECO:0000250}. Endosome {ECO:0000250|UniProtKB:Q96QK1}. Early endosome {ECO:0000305}. Late endosome {ECO:0000305}.	Acts as component of the retromer cargo-selective complex (CSC). The CSC is believed to be the core functional component of retromer or respective retromer complex variants acting to prevent missorting of selected transmembrane cargo proteins into the lysosomal degradation pathway. The recruitment of the CSC to the endosomal membrane involves RAB7A and SNX3. The CSC seems to associate with the cy…	cytoplasm [GO:0005737]; cytosol [GO:0005829]; early endosome [GO:0005769]; endosome [GO:0005768]; endosome membrane [GO:0010008]; extracellular exosome [GO:0070062]; integral component of membrane [GO:0016021]; late endosome [GO:0005770]; lysosomal membrane [GO:0005765]; lysosome [GO:0005764]; mitochondrion [GO:0005739]; mitochondrion-derived vesicle [GO:0099073]; neuron projection [GO:0043005]; …	lysosome organization [GO:0007040]; mitochondrial fragmentation involved in apoptotic process [GO:0043653]; mitochondrion to lysosome transport [GO:0099074]; negative regulation of cellular protein localization [GO:1903828]; negative regulation of gene expression [GO:0010629]; negative regulation of late endosome to lysosome transport [GO:1902823]; negative regulation of lysosomal protein catabol…	D1 dopamine receptor binding [GO:0031748]; protein transporter activity [GO:0008565]	GO:0005737; GO:0005739; GO:0005764; GO:0005765; GO:0005768; GO:0005769; GO:0005770; GO:0005829; GO:0006624; GO:0007040; GO:0008565; GO:0010008; GO:0010628; GO:0010629; GO:0010821; GO:0014069; GO:0016021; GO:0030904; GO:0030906; GO:0031647; GO:0031648; GO:0031748; GO:0032268; GO:0032463; GO:0033365; GO:0042147; GO:0043005; GO:0043025; GO:0043653; GO:0045056; GO:0048471; GO:0050882; GO:0060161; GO:…	K18468	91.713	Q9EQH3	Vps35	31976000	867810000	0	186	2174
VPS29_MOUSE	Vacuolar protein sorting-associated protein 29 (Vesicle protein sorting 29)	Export	9.30188	-10.3108	198.222	0	Cytoplasm	16.137		01_Retromer cargo recognition complex	Vps29-Vps35-Vps26a complex	C_608	185.984	36866.1	0	Q9QZ88	Vps29	Cytoplasm {ECO:0000250}. Membrane {ECO:0000250}; Peripheral membrane protein {ECO:0000250}. Endosome membrane {ECO:0000269|PubMed:15965486}; Peripheral membrane protein {ECO:0000269|PubMed:15965486}.	Acts as component of the retromer cargo-selective complex (CSC). The CSC is believed to be the core functional component of retromer or respective retromer complex variants acting to prevent missorting of selected transmembrane cargo proteins into the lysosomal degradation pathway. The recruitment of the CSC to the endosomal membrane involves RAB7A and SNX3. The SNX-BAR retromer mediates retrogra…	cytosol [GO:0005829]; endosome [GO:0005768]; endosome membrane [GO:0010008]; extracellular exosome [GO:0070062]; intracellular membrane-bounded organelle [GO:0043231]; retromer complex [GO:0030904]; retromer, cargo-selective complex [GO:0030906]; zinc ion binding [GO:0008270]; Golgi to vacuole transport [GO:0006896]; intracellular protein transport [GO:0006886]; retrograde transport, endosome to …	Golgi to vacuole transport [GO:0006896]; intracellular protein transport [GO:0006886]; retrograde transport, endosome to Golgi [GO:0042147]; retrograde transport, endosome to plasma membrane [GO:1990126]	zinc ion binding [GO:0008270]	GO:0005768; GO:0005829; GO:0006886; GO:0006896; GO:0008270; GO:0010008; GO:0030904; GO:0030906; GO:0042147; GO:0043231; GO:0070062; GO:1990126	K18467	20.496	D3Z645;Q9QZ88;Q9QZ88-2;D3YYD5;D3YW98	Vps29	29123000	836530000	0	48	330
CHKB_MOUSE	Choline/ethanolamine kinase (Choline kinase beta) (CK) (CKB) (EC 2.7.1.32) (Ethanolamine kinase) (EK) (EC 2.7.1.82) (choline/ethanolamine kinase beta) (CKEKB)	Export	9.23173	-8.15294	1396.35	0		45.126					9.46107	13211	0	O55229	Chkb Chetk Chkl		Has a key role in phospholipid biosynthesis. Catalyzes the first step in phosphatidylethanolamine biosynthesis. Phosphorylates ethanolamine, and can also act on choline (in vitro). Has higher activity with ethanolamine. May not significantly contribute to in vivo phosphatidylcholine biosynthesis (By similarity). {ECO:0000250}.	ATP binding [GO:0005524]; choline kinase activity [GO:0004103]; ethanolamine kinase activity [GO:0004305]; muscle organ development [GO:0007517]; phosphatidylcholine biosynthetic process [GO:0006656]; phosphatidylethanolamine biosynthetic process [GO:0006646]	muscle organ development [GO:0007517]; phosphatidylcholine biosynthetic process [GO:0006656]; phosphatidylethanolamine biosynthetic process [GO:0006646]	ATP binding [GO:0005524]; choline kinase activity [GO:0004103]; ethanolamine kinase activity [GO:0004305]	GO:0004103; GO:0004305; GO:0005524; GO:0006646; GO:0006656; GO:0007517	K14156	45.126	O55229;F6RRT7;F6SKI6	Chkb	1481500	299770000	0	23	719
MLKL_MOUSE	Mixed lineage kinase domain-like protein	Export	9.03775	-6.02517	7081.55	0	Cytoplasm	20.751		17_TNF induced necrosis			0	4532.19	0	Q9D2Y4	Mlkl	Cytoplasm {ECO:0000250}. Cell membrane {ECO:0000250}. Note=Localizes to the cytoplasm and translocates to the plasma membrane on necroptosis induction. {ECO:0000250}.	Pseudokinase that plays a key role in TNF-induced necroptosis, a programmed cell death process. Activated following phosphorylation by RIPK3, leading to homotrimerization, localization to the plasma membrane and execution of programmed necrosis characterized by calcium influx and plasma membrane damage. Does not have protein kinase activity. {ECO:0000269|PubMed:23835476, ECO:0000269|PubMed:240124…	cytoplasm [GO:0005737]; plasma membrane [GO:0005886]; ATP binding [GO:0005524]; protein complex binding [GO:0032403]; protein kinase binding [GO:0019901]; signal transducer activity [GO:0004871]; intracellular signal transduction [GO:0035556]; necroptotic process [GO:0070266]; protein homotrimerization [GO:0070207]	intracellular signal transduction [GO:0035556]; necroptotic process [GO:0070266]; protein homotrimerization [GO:0070207]	ATP binding [GO:0005524]; protein complex binding [GO:0032403]; protein kinase binding [GO:0019901]; signal transducer activity [GO:0004871]	GO:0004871; GO:0005524; GO:0005737; GO:0005886; GO:0019901; GO:0032403; GO:0035556; GO:0070207; GO:0070266	K08849	54.317	D3YV42;Q9D2Y4-2;Q9D2Y4	Mlkl	0	102840000	0	3	254
DTD2_MOUSE	Putative D-tyrosyl-tRNA(Tyr) deacylase 2 (EC 3.1.-.-) (Putative D-tyrosyl-tRNA deacylase 2)	Export	8.83561	-5.89041	6062.84	0	Cytoplasm	18.236				C_20	0	3880.21	0	Q8BHA3	Dtd2	Cytoplasm {ECO:0000305}.	May D-tyrosyl-tRNA(Tyr) into D-tyrosine and free tRNA(Tyr). Could be a defense mechanism against a harmful effect of D-tyrosine (Potential). {ECO:0000305}.	cytoplasm [GO:0005737]; aminoacyl-tRNA editing activity [GO:0002161]; D-tyrosyl-tRNA(Tyr) deacylase activity [GO:0051500]; tRNA metabolic process [GO:0006399]	tRNA metabolic process [GO:0006399]	aminoacyl-tRNA editing activity [GO:0002161]; D-tyrosyl-tRNA(Tyr) deacylase activity [GO:0051500]	GO:0002161; GO:0005737; GO:0006399; GO:0051500		18.236	Q8BHA3;Q8BHA3-2	Dtd2	0	88046000	0	8	1640
VP26B_MOUSE	Vacuolar protein sorting-associated protein 26B (Vesicle protein sorting 26B)	Export	8.63148	-7.96269	713.774	0	Cytoplasm	39.124		01_Retromer cargo recognition complex		C_608::C_180	12.8591	9178.52	0	Q8C0E2	Vps26b	Cytoplasm {ECO:0000269|PubMed:16190980}. Membrane {ECO:0000269|PubMed:16190980}; Peripheral membrane protein {ECO:0000269|PubMed:16190980}. Early endosome {ECO:0000269|PubMed:21920005}. Late endosome {ECO:0000269|PubMed:21920005}. Note=Endosomal localization is reported controversially. Does not localize to endosomes (PubMed:16190980). Localizes to early and late endosomal structures (PubMed:2192…	Acts as component of the retromer cargo-selective complex (CSC) (PubMed:21040701, PubMed:21920005). The CSC is believed to be the core functional component of retromer or respective retromer complex variants acting to prevent missorting of selected transmembrane cargo proteins into the lysosomal degradation pathway. The recruitment of the CSC to the endosomal membrane involves RAB7A and SNX3. The…	cytosol [GO:0005829]; early endosome [GO:0005769]; late endosome [GO:0005770]; retromer complex [GO:0030904]; protein transporter activity [GO:0008565]; intracellular protein transport [GO:0006886]; retrograde transport, endosome to Golgi [GO:0042147]	intracellular protein transport [GO:0006886]; retrograde transport, endosome to Golgi [GO:0042147]	protein transporter activity [GO:0008565]	GO:0005769; GO:0005770; GO:0005829; GO:0006886; GO:0008565; GO:0030904; GO:0042147	K18466	39.125	Q8C0E2;Q8C0E2-2	Vps26b	2013600	208270000	0	43	1723
SPT4B_MOUSE	Transcription elongation factor SPT4-B (DRB sensitivity-inducing factor small subunit 2) (DSIF small subunit 2) (Transcription elongation factor SPT4 2)	Export	7.57906	-5.0527	2306.87	0	Nucleus	13.194		13_DSIF complex			0	1476.4	0	Q9Z199	Supt4h1b Gm3258 Supt4b Supt4h2	Nucleus {ECO:0000250}.	Component of the DRB sensitivity-inducing factor complex (DSIF complex), which regulates mRNA processing and transcription elongation by RNA polymerase II. DSIF positively regulates mRNA capping by stimulating the mRNA guanylyltransferase activity of RNGTT/CAP1A. DSIF also acts cooperatively with the negative elongation factor complex (NELF complex) to enhance transcriptional pausing at sites pro…	DSIF complex [GO:0032044]; RNA polymerase II core binding [GO:0000993]; single-stranded RNA binding [GO:0003727]; transcription factor activity, sequence-specific DNA binding [GO:0003700]; zinc ion binding [GO:0008270]; chromatin organization [GO:0006325]; mRNA processing [GO:0006397]; positive regulation of DNA-templated transcription, elongation [GO:0032786]; regulation of transcription elongat…	chromatin organization [GO:0006325]; mRNA processing [GO:0006397]; positive regulation of DNA-templated transcription, elongation [GO:0032786]; regulation of transcription elongation from RNA polymerase II promoter [GO:0034243]; transcription, DNA-templated [GO:0006351]	RNA polymerase II core binding [GO:0000993]; single-stranded RNA binding [GO:0003727]; transcription factor activity, sequence-specific DNA binding [GO:0003700]; zinc ion binding [GO:0008270]	GO:0000993; GO:0003700; GO:0003727; GO:0006325; GO:0006351; GO:0006397; GO:0008270; GO:0032044; GO:0032786; GO:0034243	K15171	13.194	Q9Z199;P63271;G3UVU8;D6RHM5	Supt4h1b;Supt4h1a	0	33501000	0	6	1181
SRSF6_MOUSE	Serine/arginine-rich splicing factor 6 (Pre-mRNA-splicing factor SRP55) (Splicing factor, arginine/serine-rich 6)	Export	7.42219	-6.87953	372.416	0	Nucleus	39.025		18_SR rich splicing factors		C_325	8.56765	3190.73	0	Q3TWW8	Srsf6 Sfrs6 Srp55	Nucleus {ECO:0000269|PubMed:12549914}. Nucleus speckle {ECO:0000250|UniProtKB:Q13247}.	Plays a role in constitutive splicing and modulates the selection of alternative splice sites. Plays a role in the alternative splicing of MAPT/Tau exon 10. Binds to alternative exons of TNC pre-mRNA and promotes the expression of alternatively spliced TNC. Plays a role in wound healing and in the regulation of keratinocyte differentiation and proliferation via its role in alternative splicing (B…	nuclear speck [GO:0016607]; pre-mRNA binding [GO:0036002]; RNA binding [GO:0003723]; alternative mRNA splicing, via spliceosome [GO:0000380]; mRNA splice site selection [GO:0006376]; negative regulation of cell death [GO:0060548]; negative regulation of keratinocyte differentiation [GO:0045617]; negative regulation of mRNA splicing, via spliceosome [GO:0048025]; negative regulation of type B panc…	alternative mRNA splicing, via spliceosome [GO:0000380]; mRNA splice site selection [GO:0006376]; negative regulation of cell death [GO:0060548]; negative regulation of keratinocyte differentiation [GO:0045617]; negative regulation of mRNA splicing, via spliceosome [GO:0048025]; negative regulation of type B pancreatic cell apoptotic process [GO:2000675]; positive regulation of epithelial cell pr…	pre-mRNA binding [GO:0036002]; RNA binding [GO:0003723]	GO:0000380; GO:0000381; GO:0003723; GO:0006376; GO:0010837; GO:0016607; GO:0032868; GO:0036002; GO:0045617; GO:0048025; GO:0060501; GO:0060548; GO:0061041; GO:2000675	K12893	39.025	Q3TWW8;A2A837	Srsf6	1341600	72401000	0	24	1322
GPN3_MOUSE	GPN-loop GTPase 3 (ATP-binding domain 1 family member C)	Export	7.30304	-4.86869	1865.14	0		32.79		02_RNA Pol II import factor			0	1193.69	0	Q9D3W4	Gpn3 Atpbd1c D5Ertd708e		Small GTPase required for proper localization of RNA polymerase II (RNAPII). May act at an RNAP assembly step prior to nuclear import. {ECO:0000250|UniProtKB:Q9UHW5}.	intracellular [GO:0005622]; protein complex [GO:0043234]; GTP binding [GO:0005525]; GTPase activity [GO:0003924]; RNA polymerase II complex import to nucleus [GO:0044376]; RNA polymerase III complex localization to nucleus [GO:1990022]	RNA polymerase II complex import to nucleus [GO:0044376]; RNA polymerase III complex localization to nucleus [GO:1990022]	GTPase activity [GO:0003924]; GTP binding [GO:0005525]	GO:0003924; GO:0005525; GO:0005622; GO:0043234; GO:0044376; GO:1990022	K06883	32.79	Q9D3W4;F6WZX5	Gpn3	0	27086000	0	5	2108
TRA2B_MOUSE	Transformer-2 protein homolog beta (TRA-2 beta) (TRA2-beta) (Silica-induced gene 41 protein) (SIG-41) (Splicing factor, arginine/serine-rich 10) (Transformer-2 protein homolog B)	Export	7.23453	-7.70163	127.862	0	Nucleus	21.935				C_481	33.434	4274.95	0	P62996	Tra2b Sfrs10 Silg41	Nucleus {ECO:0000250}.	Sequence-specific RNA-binding protein which participates in the control of pre-mRNA splicing. Can either activate or suppress exon inclusion. Acts additively with RBMX to promote exon 7 inclusion of the survival motor neuron SMN2. Activates the splicing of MAPT/Tau exon 10. Alters pre-mRNA splicing patterns by antagonizing the effects of splicing regulators, like RBMX. Binds to the AG-rich SE2 do…	nucleoplasm [GO:0005654]; nucleus [GO:0005634]; spliceosomal complex [GO:0005681]; identical protein binding [GO:0042802]; mRNA binding [GO:0003729]; poly-purine tract binding [GO:0070717]; pre-mRNA binding [GO:0036002]; protein domain specific binding [GO:0019904]; RNA binding [GO:0003723]; cellular response to glucose stimulus [GO:0071333]; cerebral cortex regionalization [GO:0021796]; embryoni…	cellular response to glucose stimulus [GO:0071333]; cerebral cortex regionalization [GO:0021796]; embryonic brain development [GO:1990403]; mRNA splicing, via spliceosome [GO:0000398]; negative regulation of mRNA splicing, via spliceosome [GO:0048025]; positive regulation of mRNA splicing, via spliceosome [GO:0048026]; protein oligomerization [GO:0051259]; regulation of alternative mRNA splicing,…	identical protein binding [GO:0042802]; mRNA binding [GO:0003729]; poly-purine tract binding [GO:0070717]; pre-mRNA binding [GO:0036002]; protein domain specific binding [GO:0019904]; RNA binding [GO:0003723]	GO:0000381; GO:0000398; GO:0003723; GO:0003729; GO:0005634; GO:0005654; GO:0005681; GO:0019904; GO:0021796; GO:0036002; GO:0042802; GO:0043484; GO:0048025; GO:0048026; GO:0051259; GO:0070717; GO:0071333; GO:1990403	K12897	33.666	F8WJG3;P62996	Tra2b	5235400	97003000	0	29	563
GCC2_MOUSE	GRIP and coiled-coil domain-containing protein 2 (185 kDa Golgi coiled-coil protein) (GCC185)	Export	6.87843	-4.58562	1344.49	0	Cytoplasm	183.01	ER	03_Gcc2-Rab6A		C_611	0	860.473	0	Q8CHG3	Gcc2 Kiaa0336	Cytoplasm {ECO:0000250}. Golgi apparatus, trans-Golgi network membrane {ECO:0000250}; Peripheral membrane protein {ECO:0000250}.	Golgin which probably tethers transport vesicles to the trans-Golgi network (TGN) and regulates vesicular transport between the endosomes and the Golgi. As a RAB9A effector it is involved in recycling of the mannose 6-phosphate receptor from the late endosomes to the TGN. May also play a role in transport between the recycling endosomes and the Golgi. Required for maintenance of the Golgi structu…	cytosol [GO:0005829]; Golgi apparatus [GO:0005794]; membrane [GO:0016020]; nucleoplasm [GO:0005654]; trans-Golgi network [GO:0005802]; identical protein binding [GO:0042802]; Golgi ribbon formation [GO:0090161]; late endosome to Golgi transport [GO:0034499]; microtubule anchoring [GO:0034453]; microtubule organizing center organization [GO:0031023]; protein localization to Golgi apparatus [GO:003…	Golgi ribbon formation [GO:0090161]; late endosome to Golgi transport [GO:0034499]; microtubule anchoring [GO:0034453]; microtubule organizing center organization [GO:0031023]; protein localization to Golgi apparatus [GO:0034067]; protein targeting to Golgi [GO:0000042]; protein targeting to lysosome [GO:0006622]; recycling endosome to Golgi transport [GO:0071955]; regulation of protein exit from…	identical protein binding [GO:0042802]	GO:0000042; GO:0005654; GO:0005794; GO:0005802; GO:0005829; GO:0006622; GO:0016020; GO:0031023; GO:0034067; GO:0034453; GO:0034499; GO:0042147; GO:0042802; GO:0070861; GO:0071955; GO:0090161		194.445	E0CYI9;E9PWI6;Q8CHG3;B2RSU7	Gcc2	0	19525000	0	6	178
SRSF5_MOUSE	Serine/arginine-rich splicing factor 5 (Delayed-early protein HRS) (Pre-mRNA-splicing factor SRP40) (Splicing factor, arginine/serine-rich 5)	Export	6.87231	-4.58154	1338.15	0	Nucleus	30.891		18_SR rich splicing factors		C_617	0	856.418	0	O35326	Srsf5 Hrs Sfrs5	Nucleus {ECO:0000305}.	May be required for progression through G1 and entry into S phase of cell growth. May play a regulatory role in pre-mRNA splicing. Autoregulates its own expression. Plays a role in constitutive splicing and can modulate the selection of alternative splice sites (By similarity). {ECO:0000250}.	nuclear speck [GO:0016607]; RNA binding [GO:0003723]; RS domain binding [GO:0050733]; mRNA processing [GO:0006397]; regulation of transcription, DNA-templated [GO:0006355]; response to wounding [GO:0009611]; RNA splicing [GO:0008380]; transcription, DNA-templated [GO:0006351]	mRNA processing [GO:0006397]; regulation of transcription, DNA-templated [GO:0006355]; response to wounding [GO:0009611]; RNA splicing [GO:0008380]; transcription, DNA-templated [GO:0006351]	RNA binding [GO:0003723]; RS domain binding [GO:0050733]	GO:0003723; GO:0006351; GO:0006355; GO:0006397; GO:0008380; GO:0009611; GO:0016607; GO:0050733	K12893	30.891	O35326;Q9D8S5	Srsf5	0	19433000	0	10	684
FAK2_MOUSE	Protein-tyrosine kinase 2-beta (EC 2.7.10.2) (Calcium-dependent tyrosine kinase) (CADTK) (Calcium-regulated non-receptor proline-rich tyrosine kinase) (Cell adhesion kinase beta) (CAK-beta) (CAKB) (Focal adhesion kinase 2) (FADK 2) (Proline-rich tyrosine kinase 2) (Related adhesion focal tyrosine kinase) (RAFTK)	Export	6.83793	-6.38952	263.6	0	Both	111.1			Fgr-Pyk2-p190RhoGap complex::Nphp1-Ptk2b-Bcar1-tensin complex		7.37408	1943.81	0	Q9QVP9	Ptk2b Fak2 Pyk2 Raftk	Cytoplasm. Cytoplasm, perinuclear region {ECO:0000250}. Cell membrane; Peripheral membrane protein; Cytoplasmic side. Cell junction, focal adhesion. Cell projection, lamellipodium {ECO:0000250}. Cytoplasm, cell cortex {ECO:0000250}. Nucleus {ECO:0000250}. Note=Colocalizes with integrins at the cell periphery (By similarity). Interaction with NPHP1 induces the membrane-association of the kinase. C…	Non-receptor protein-tyrosine kinase that regulates reorganization of the actin cytoskeleton, cell polarization, cell migration, adhesion, spreading and bone remodeling. Plays a role in the regulation of the humoral immune response, and is required for normal levels of marginal B-cells in the spleen and normal migration of splenic B-cells. Required for normal macrophage polarization and migration…	apical dendrite [GO:0097440]; axon [GO:0030424]; cell body [GO:0044297]; cell cortex [GO:0005938]; cytoskeleton [GO:0005856]; dendrite [GO:0030425]; dendritic spine [GO:0043197]; extrinsic component of cytoplasmic side of plasma membrane [GO:0031234]; focal adhesion [GO:0005925]; growth cone [GO:0030426]; lamellipodium [GO:0030027]; membrane raft [GO:0045121]; neuronal cell body [GO:0043025]; NMD…	activation of GTPase activity [GO:0090630]; activation of Janus kinase activity [GO:0042976]; adaptive immune response [GO:0002250]; blood vessel endothelial cell migration [GO:0043534]; bone resorption [GO:0045453]; cell adhesion [GO:0007155]; cell surface receptor signaling pathway [GO:0007166]; cellular defense response [GO:0006968]; cellular response to fluid shear stress [GO:0071498]; cellul…	3-phosphoinositide-dependent protein kinase binding [GO:0043423]; ATP binding [GO:0005524]; calmodulin-dependent protein kinase activity [GO:0004683]; NMDA glutamate receptor activity [GO:0004972]; non-membrane spanning protein tyrosine kinase activity [GO:0004715]; protein complex binding [GO:0032403]; protein kinase activity [GO:0004672]; receptor binding [GO:0005102]; ubiquitin protein ligase …	GO:0000165; GO:0001556; GO:0001666; GO:0001954; GO:0002040; GO:0002250; GO:0002315; GO:0004672; GO:0004683; GO:0004715; GO:0004972; GO:0005102; GO:0005524; GO:0005634; GO:0005856; GO:0005925; GO:0005938; GO:0006468; GO:0006968; GO:0006970; GO:0007155; GO:0007166; GO:0007172; GO:0007173; GO:0007204; GO:0007229; GO:0008284; GO:0008285; GO:0008360; GO:0009612; GO:0009725; GO:0009749; GO:0010226; GO:…	K05871	115.794	E9Q2A6;Q3UDE9;Q9QVP9;F7CCX1	Ptk2b	1154700	44107000	0	9	430
H4_MOUSE	Histone H4	Export	6.69181	-4.4612	1164.14	0	Nucleus	11.367			MutS-alpha-histone H4 complex	C_584	0	745.053	0	P62806	Hist1h4a; Hist1h4b H4-53; Hist1h4c H4-12; Hist1h4d; Hist1h4f; Hist1h4h; Hist1h4i; Hist1h4j; Hist1h4k; Hist1h4m; Hist2h4a Hist2h4; Hist4h4	Nucleus {ECO:0000250}. Chromosome {ECO:0000250}.	Core component of nucleosome. Nucleosomes wrap and compact DNA into chromatin, limiting DNA accessibility to the cellular machineries which require DNA as a template. Histones thereby play a central role in transcription regulation, DNA repair, DNA replication and chromosomal stability. DNA accessibility is regulated via a complex set of post-translational modifications of histones, also called h…	extracellular exosome [GO:0070062]; extracellular matrix [GO:0031012]; membrane [GO:0016020]; nuclear chromosome [GO:0000228]; nuclear chromosome, telomeric region [GO:0000784]; nuclear nucleosome [GO:0000788]; nucleoplasm [GO:0005654]; nucleosome [GO:0000786]; nucleus [GO:0005634]; protein complex [GO:0043234]; DNA binding [GO:0003677]; histone binding [GO:0042393]; protein domain specific bindi…	chromatin silencing at rDNA [GO:0000183]; DNA methylation on cytosine [GO:0032776]; DNA replication-dependent nucleosome assembly [GO:0006335]; DNA replication-independent nucleosome assembly [GO:0006336]; DNA-templated transcription, initiation [GO:0006352]; negative regulation of megakaryocyte differentiation [GO:0045653]; nucleosome assembly [GO:0006334]; positive regulation of gene expression…	DNA binding [GO:0003677]; histone binding [GO:0042393]; protein domain specific binding [GO:0019904]; protein heterodimerization activity [GO:0046982]; RNA binding [GO:0003723]	GO:0000183; GO:0000228; GO:0000784; GO:0000786; GO:0000788; GO:0003677; GO:0003723; GO:0005634; GO:0005654; GO:0006334; GO:0006335; GO:0006336; GO:0006352; GO:0016020; GO:0019904; GO:0031012; GO:0032776; GO:0042393; GO:0043234; GO:0045653; GO:0045815; GO:0046982; GO:0051290; GO:0070062	K11254	11.367	P62806	Hist1h4a	0	16906000	0	5	1146
KCTD6_MOUSE	BTB/POZ domain-containing protein KCTD6	Export	6.64374	-4.42916	1121.73	0		27.624					0	717.905	0	Q8BNL5	Kctd6			ankyrin binding [GO:0030506]; identical protein binding [GO:0042802]; protein homooligomerization [GO:0051260]	protein homooligomerization [GO:0051260]	ankyrin binding [GO:0030506]; identical protein binding [GO:0042802]	GO:0030506; GO:0042802; GO:0051260		27.624	Q8BNL5	Kctd6	0	16290000	0	7	1666
RCN2_MOUSE	Reticulocalbin-2 (Taipoxin-associated calcium-binding protein 49) (TCBP-49)	Export	6.401	-4.26733	929.884	0		37.27	ER			C_284	0	595.125	0	Q8BP92	Rcn2	Endoplasmic reticulum lumen {ECO:0000255|PROSITE-ProRule:PRU10138}.	Not known. Binds calcium (By similarity). {ECO:0000250}.	endoplasmic reticulum [GO:0005783]; endoplasmic reticulum lumen [GO:0005788]; nucleolus [GO:0005730]; calcium ion binding [GO:0005509]		calcium ion binding [GO:0005509]	GO:0005509; GO:0005730; GO:0005783; GO:0005788		37.271	Q8BP92	Rcn2	0	13504000	0	7	1671
TM10A_MOUSE	tRNA methyltransferase 10 homolog A (EC 2.1.1.-) (RNA (guanine-9-)-methyltransferase domain-containing protein 2)	Export	6.25576	-4.17051	831.07	0	Nucleus	19.653					0	531.885	0	Q8C1Z8	Trmt10a Rg9mtd2	Nucleus {ECO:0000250|UniProtKB:Q8TBZ6}. Nucleus, nucleolus {ECO:0000250|UniProtKB:Q8TBZ6}.	RNA methyltransferase. {ECO:0000250|UniProtKB:Q8TBZ6}.	actin cytoskeleton [GO:0015629]; cytosol [GO:0005829]; extracellular exosome [GO:0070062]; nucleolus [GO:0005730]; nucleoplasm [GO:0005654]; nucleus [GO:0005634]; RNA binding [GO:0003723]; tRNA (guanine-N1-)-methyltransferase activity [GO:0009019]; tRNA binding [GO:0000049]; magnesium ion homeostasis [GO:0010960]; tRNA methylation [GO:0030488]	magnesium ion homeostasis [GO:0010960]; tRNA methylation [GO:0030488]	RNA binding [GO:0003723]; tRNA (guanine-N1-)-methyltransferase activity [GO:0009019]; tRNA binding [GO:0000049]	GO:0000049; GO:0003723; GO:0005634; GO:0005654; GO:0005730; GO:0005829; GO:0009019; GO:0010960; GO:0015629; GO:0030488; GO:0070062	K15445	37.966	E0CZ56;Q8C1Z8	Trmt10a	0	12069000	0	1	361
SMYD3_MOUSE	Histone-lysine N-methyltransferase SMYD3 (EC 2.1.1.43) (SET and MYND domain-containing protein 3) (Zinc finger MYND domain-containing protein 1)	Export	6.21686	-4.14457	806.418	0	Both	49.126					0	516.107	0	Q9CWR2	Smyd3 Zmynd1	Cytoplasm {ECO:0000250|UniProtKB:Q9H7B4}. Nucleus {ECO:0000250|UniProtKB:Q9H7B4}. Note=Mainly cytoplasmic when cells are arrested at G0/G1. Accumulates in the nucleus at S phase and G2/M. {ECO:0000250|UniProtKB:Q9H7B4}.	Histone methyltransferase. Specifically methylates 'Lys-4' of histone H3, inducing di- and tri-methylation, but not monomethylation. Also methylates 'Lys-5' of histone H4. Plays an important role in transcriptional activation as a member of an RNA polymerase complex. Binds DNA containing 5'-CCCTCC-3' or 5'-GAGGGG-3' sequences. {ECO:0000250|UniProtKB:Q9H7B4}.	cytoplasm [GO:0005737]; nucleus [GO:0005634]; histone-lysine N-methyltransferase activity [GO:0018024]; metal ion binding [GO:0046872]; RNA polymerase II core binding [GO:0000993]; RNA polymerase II core promoter sequence-specific DNA binding [GO:0000979]; RNA polymerase II intronic transcription regulatory region sequence-specific DNA binding [GO:0001162]; cellular response to dexamethasone stim…	cellular response to dexamethasone stimulus [GO:0071549]; establishment of protein localization [GO:0045184]; myotube cell development [GO:0014904]; negative regulation of protein kinase activity [GO:0006469]; nucleosome assembly [GO:0006334]; positive regulation of peptidyl-serine phosphorylation [GO:0033138]; positive regulation of transcription from RNA polymerase II promoter [GO:0045944]	histone-lysine N-methyltransferase activity [GO:0018024]; metal ion binding [GO:0046872]; RNA polymerase II core binding [GO:0000993]; RNA polymerase II core promoter sequence-specific DNA binding [GO:0000979]; RNA polymerase II intronic transcription regulatory region sequence-specific DNA binding [GO:0001162]	GO:0000979; GO:0000993; GO:0001162; GO:0005634; GO:0005737; GO:0006334; GO:0006469; GO:0014904; GO:0018024; GO:0033138; GO:0045184; GO:0045944; GO:0046872; GO:0071549	K11426	49.126	Q9CWR2;D3YZ17	Smyd3	0	11711000	0	4	2053
RUXE_MOUSE	Small nuclear ribonucleoprotein E (snRNP-E) (Sm protein E) (Sm-E) (SmE)	Export	6.01644	-4.01096	690.458	0	Both	6.1593		11_Spliceosomal snRNPs		C_613	0	441.893	0	P62305	Snrpe	Cytoplasm, cytosol {ECO:0000250}. Nucleus {ECO:0000250}. Note=SMN-mediated assembly into core snRNPs occurs in the cytosol before SMN-mediated transport to the nucleus to be included in spliceosomes. {ECO:0000250}.	Core component of the spliceosomal U1, U2, U4 and U5 small nuclear ribonucleoproteins (snRNPs), the building blocks of the spliceosome. Thereby, plays an important role in the splicing of cellular pre-mRNAs. Most spliceosomal snRNPs contain a common set of Sm proteins SNRPB, SNRPD1, SNRPD2, SNRPD3, SNRPE, SNRPF and SNRPG that assemble in a heptameric protein ring on the Sm site of the small nucle…	cytosol [GO:0005829]; methylosome [GO:0034709]; nucleus [GO:0005634]; pICln-Sm protein complex [GO:0034715]; precatalytic spliceosome [GO:0071011]; SMN-Sm protein complex [GO:0034719]; U1 snRNP [GO:0005685]; U2 snRNP [GO:0005686]; U4 snRNP [GO:0005687]; U4/U6 x U5 tri-snRNP complex [GO:0046540]; U5 snRNP [GO:0005682]; U7 snRNP [GO:0005683]; RNA binding [GO:0003723]; hair cycle [GO:0042633]; splic…	hair cycle [GO:0042633]; spliceosomal snRNP assembly [GO:0000387]	RNA binding [GO:0003723]	GO:0000387; GO:0003723; GO:0005634; GO:0005682; GO:0005683; GO:0005685; GO:0005686; GO:0005687; GO:0005829; GO:0034709; GO:0034715; GO:0034719; GO:0042633; GO:0046540; GO:0071011	K11097	10.804	E9Q0W8;E9Q4F4;P62305	Snrpe	0	10027000	0	2	422
ASNA_MOUSE	ATPase Asna1 (EC 3.6.-.-) (Arsenical pump-driving ATPase) (Arsenite-stimulated ATPase)	Export	6.0054	-7.53492	26.9552	0	Both	38.822					83.3136	2245.73	0	O54984	Asna1 Arsa	Cytoplasm {ECO:0000255|HAMAP-Rule:MF_03112}. Endoplasmic reticulum {ECO:0000255|HAMAP-Rule:MF_03112}. Nucleus, nucleolus {ECO:0000255|HAMAP-Rule:MF_03112}.	ATPase required for the post-translational delivery of tail-anchored (TA) proteins to the endoplasmic reticulum. Recognizes and selectively binds the transmembrane domain of TA proteins in the cytosol. This complex then targets to the endoplasmic reticulum by membrane-bound receptors, where the tail-anchored protein is released for insertion. This process is regulated by ATP binding and hydrolysi…	endoplasmic reticulum [GO:0005783]; extracellular exosome [GO:0070062]; nucleolus [GO:0005730]; nucleus [GO:0005634]; ATP binding [GO:0005524]; ATPase activity [GO:0016887]; metal ion binding [GO:0046872]; transport [GO:0006810]	transport [GO:0006810]	ATPase activity [GO:0016887]; ATP binding [GO:0005524]; metal ion binding [GO:0046872]	GO:0005524; GO:0005634; GO:0005730; GO:0005783; GO:0006810; GO:0016887; GO:0046872; GO:0070062	K01551	38.823	O54984	Asna1	13046000	50958000	0	16	709
AN32E_MOUSE	Acidic leucine-rich nuclear phosphoprotein 32 family member E (Cerebellar postnatal development protein 1) (LANP-like protein) (LANP-L)	Export	5.95043	-8.69224	8.5583	0	Both	12.078				C_585	436.295	3733.95	0	P97822	Anp32e Cpd1	Cytoplasm. Nucleus.	Histone chaperone that specifically mediates the genome-wide removal of histone H2A.Z/H2AFZ from the nucleosome: removes H2A.Z/H2AFZ from its normal sites of deposition, especially from enhancer and insulator regions. Not involved in deposition of H2A.Z/H2AFZ in the nucleosome. May stabilize the evicted H2A.Z/H2AFZ-H2B dimer, thus shifting the equilibrium towards dissociation and the off-chromati…	cytoplasm [GO:0005737]; cytoplasmic vesicle [GO:0031410]; nucleus [GO:0005634]; Swr1 complex [GO:0000812]; histone binding [GO:0042393]; phosphatase inhibitor activity [GO:0019212]; covalent chromatin modification [GO:0016569]; histone exchange [GO:0043486]; nucleocytoplasmic transport [GO:0006913]; nucleosome assembly [GO:0006334]; regulation of apoptotic process [GO:0042981]	covalent chromatin modification [GO:0016569]; histone exchange [GO:0043486]; nucleocytoplasmic transport [GO:0006913]; nucleosome assembly [GO:0006334]; regulation of apoptotic process [GO:0042981]	histone binding [GO:0042393]; phosphatase inhibitor activity [GO:0019212]	GO:0000812; GO:0005634; GO:0005737; GO:0006334; GO:0006913; GO:0016569; GO:0019212; GO:0031410; GO:0042393; GO:0042981; GO:0043486	K18648	29.622	E9Q5H2;E9PZF5;P97822-2;P97822;E9Q0X5	Anp32e	68319000	84727000	0	19	418
SUFU_MOUSE	Suppressor of fused homolog	Export	5.94056	-3.96037	651.001	0	Both	53.956			Sufu-Mycbp-Gli1 complex::Kif7-Sufu homolog		0	416.641	0	Q9Z0P7	Sufu	Cytoplasm {ECO:0000269|PubMed:10531011, ECO:0000269|PubMed:16459298}. Nucleus {ECO:0000269|PubMed:10531011}.	Negative regulator in the hedgehog signaling pathway (PubMed:16155214, PubMed:16459298). Down-regulates GLI1-mediated transactivation of target genes. Part of a corepressor complex that acts on DNA-bound GLI1. May also act by linking GLI1 to BTRC and thereby targeting GLI1 to degradation by the proteasome. Sequesters GLI1, GLI2 and GLI3 in the cytoplasm, this effect is overcome by binding of STK3…	cilium [GO:0005929]; cytoplasm [GO:0005737]; cytosol [GO:0005829]; nucleus [GO:0005634]; beta-catenin binding [GO:0008013]; protein kinase binding [GO:0019901]; signal transducer activity [GO:0004871]; transcription corepressor activity [GO:0003714]; transcription factor binding [GO:0008134]; aorta development [GO:0035904]; coronary vasculature development [GO:0060976]; cytoplasmic sequestering o…	aorta development [GO:0035904]; coronary vasculature development [GO:0060976]; cytoplasmic sequestering of transcription factor [GO:0042994]; determination of left/right symmetry [GO:0007368]; heart looping [GO:0001947]; negative regulation of protein ubiquitination involved in ubiquitin-dependent protein catabolic process [GO:2000059]; negative regulation of sequence-specific DNA binding transcr…	beta-catenin binding [GO:0008013]; protein kinase binding [GO:0019901]; signal transducer activity [GO:0004871]; transcription corepressor activity [GO:0003714]; transcription factor binding [GO:0008134]	GO:0000122; GO:0001843; GO:0001947; GO:0003281; GO:0003714; GO:0004871; GO:0005634; GO:0005737; GO:0005829; GO:0005929; GO:0007368; GO:0008013; GO:0008134; GO:0019901; GO:0021513; GO:0021775; GO:0021776; GO:0035904; GO:0042994; GO:0043433; GO:0043588; GO:0045879; GO:0060976; GO:1901621; GO:2000059	K06229	53.957	Q9Z0P7;D3Z7B6;Q9Z0P7-4;Q9Z0P7-2;Q9Z0P7-3	Sufu	0	9454000	0	11	2317
SESN3_MOUSE	Sestrin-3	Export	5.90076	-3.93384	631.211	0	Cytoplasm	57.02					0	403.975	0	Q9CYP7	Sesn3	Cytoplasm {ECO:0000269|PubMed:25377878}.	May function as an intracellular leucine sensor that negatively regulates the TORC1 signaling pathway (PubMed:25259925). May also regulate the insulin-receptor signaling pathway through activation of TORC2 (PubMed:25377878). This metabolic regulator may also play a role in protection against oxidative and genotoxic stresses (By similarity). {ECO:0000250|UniProtKB:P58004, ECO:0000269|PubMed:252599…	cytoplasm [GO:0005737]; GATOR2 complex [GO:0061700]; nucleus [GO:0005634]; oxidoreductase activity [GO:0016491]; cellular response to amino acid starvation [GO:0034198]; cellular response to amino acid stimulus [GO:0071230]; cellular response to glucose starvation [GO:0042149]; glucose homeostasis [GO:0042593]; negative regulation of TORC1 signaling [GO:1904262]; regulation of insulin receptor si…	cellular response to amino acid starvation [GO:0034198]; cellular response to amino acid stimulus [GO:0071230]; cellular response to glucose starvation [GO:0042149]; glucose homeostasis [GO:0042593]; negative regulation of TORC1 signaling [GO:1904262]; regulation of insulin receptor signaling pathway [GO:0046626]; regulation of protein kinase B signaling [GO:0051896]; regulation of response to re…	oxidoreductase activity [GO:0016491]	GO:0005634; GO:0005737; GO:0016491; GO:0032868; GO:0034198; GO:0038203; GO:0042149; GO:0042593; GO:0046626; GO:0051896; GO:0061700; GO:0071230; GO:1901031; GO:1904262	K10141	57.021	Q9CYP7;P58006;E9PXR3	Sesn3	0	9166600	0	11	2067
TRA2A_MOUSE	Transformer-2 protein homolog alpha (TRA-2 alpha) (TRA2-alpha) (Transformer-2 protein homolog A)	Export	5.89428	-6.08121	92.0558	0	Nucleus	32.316				C_617	11.8425	1090.17	0	Q6PFR5	Tra2a	Nucleus {ECO:0000250}.	Sequence-specific RNA-binding protein which participates in the control of pre-mRNA splicing. {ECO:0000250}.	intracellular membrane-bounded organelle [GO:0043231]; nucleolus [GO:0005730]; nucleus [GO:0005634]; identical protein binding [GO:0042802]; RNA binding [GO:0003723]; mRNA splicing, via spliceosome [GO:0000398]; positive regulation of mRNA splicing, via spliceosome [GO:0048026]	mRNA splicing, via spliceosome [GO:0000398]; positive regulation of mRNA splicing, via spliceosome [GO:0048026]	identical protein binding [GO:0042802]; RNA binding [GO:0003723]	GO:0000398; GO:0003723; GO:0005634; GO:0005730; GO:0042802; GO:0043231; GO:0048026		32.316	Q6PFR5;E9QP00	Tra2a	1854400	24737000	0	13	488
GPN1_MOUSE	GPN-loop GTPase 1 (EC 3.6.5.-) (MBD2-interacting protein) (MBDin) (XPA-binding protein 1)	Export	5.87876	-5.27744	211.256	0	Both	41.598		02_RNA Pol II import factor		C_466	3.53199	746.154	0	Q8VCE2	Gpn1 Mbdin Xab1	Cytoplasm {ECO:0000250|UniProtKB:Q9HCN4}. Nucleus {ECO:0000250|UniProtKB:Q9HCN4}. Note=Shuttles between the nucleus and the cytoplasm. {ECO:0000250|UniProtKB:Q9HCN4}.	Small GTPase required for proper nuclear import of RNA polymerase II (RNAPII). May act at an RNAP assembly step prior to nuclear import. Forms an interface between the RNA polymerase II enzyme and chaperone/scaffolding proteins, suggesting that it is required to connect RNA polymerase II to regulators of protein complex formation. May be involved in nuclear localization of XPA. {ECO:0000250|UniPr…	cytosol [GO:0005829]; mitochondrion [GO:0005739]; nucleoplasm [GO:0005654]; GTP binding [GO:0005525]; GTPase activity [GO:0003924]; RNA polymerase II complex import to nucleus [GO:0044376]; RNA polymerase III complex localization to nucleus [GO:1990022]	RNA polymerase II complex import to nucleus [GO:0044376]; RNA polymerase III complex localization to nucleus [GO:1990022]	GTPase activity [GO:0003924]; GTP binding [GO:0005525]	GO:0003924; GO:0005525; GO:0005654; GO:0005739; GO:0005829; GO:0044376; GO:1990022	K06883	41.598	Q8VCE2	Gpn1	553070	16931000	0	5	1862
IF1AX_MOUSE	Eukaryotic translation initiation factor 1A, X-chromosomal (eIF-1A X isoform) (Eukaryotic translation initiation factor 4C) (eIF-4C)	Export	5.82989	-7.61834	19.5492	0		16.46				C_85	110.097	2152.31	0	Q8BMJ3	Eif1ax Eif1ay		Seems to be required for maximal rate of protein biosynthesis. Enhances ribosome dissociation into subunits and stabilizes the binding of the initiator Met-tRNA(I) to 40 S ribosomal subunits (By similarity). {ECO:0000250}.	translation initiation factor activity [GO:0003743]		translation initiation factor activity [GO:0003743]	GO:0003743	K03236	16.46	Q8BMJ3;Q60872;J3QPQ5;Q8BX20;Q3UTA4;Q3UT53;Q3TQZ4;M0QWL1;J3QQ02;J3QPI8;J3QP87;J3QNT6;J3QMW5;D3Z367	Eif1ax;Eif1a;Gm10264;Gm5662;BB287469;Gm2016;Gm21936;Gm2056;Gm6803;Gm2035;Gm5039;Gm2075;Gm2046	17240000	48838000	0	5	1429
FBLN4_MOUSE	EGF-containing fibulin-like extracellular matrix protein 2 (Fibulin-4) (FIBL-4) (Mutant p53-binding protein 1)	Export	5.682	-3.788	532.583	0		17.721	ER				0	340.853	0	Q9WVJ9	Efemp2 Fbln4 Mbp1	Secreted.		extracellular exosome [GO:0070062]; extracellular space [GO:0005615]; extracellular vesicle [GO:1903561]; proteinaceous extracellular matrix [GO:0005578]; calcium ion binding [GO:0005509]		calcium ion binding [GO:0005509]	GO:0005509; GO:0005578; GO:0005615; GO:0070062; GO:1903561	K19866	49.425	F6Z1C2;E9Q3F3;E9Q3N9;Q9WVJ9;G5E8D6	Efemp2	0	7734300	0	2	434
GPN2_MOUSE	GPN-loop GTPase 2 (ATP-binding domain 1 family member B)	Export	5.67438	-3.78292	529.436	0		34.539		02_RNA Pol II import factor			0	338.839	0	Q8VEJ1	Gpn2 Atpbd1b		Small GTPase required for proper localization of RNA polymerase II and III (RNAPII and RNAPIII). May act at an RNAP assembly step prior to nuclear import. {ECO:0000250|UniProtKB:Q08726}.	cytoplasm [GO:0005737]; GTP binding [GO:0005525]; GTPase activity [GO:0003924]; RNA polymerase II complex import to nucleus [GO:0044376]; RNA polymerase III complex localization to nucleus [GO:1990022]	RNA polymerase II complex import to nucleus [GO:0044376]; RNA polymerase III complex localization to nucleus [GO:1990022]	GTPase activity [GO:0003924]; GTP binding [GO:0005525]	GO:0003924; GO:0005525; GO:0005737; GO:0044376; GO:1990022	K06883	34.54	Q8VEJ1;A2A9F7	Gpn2	0	7688600	0	2	1887
IWS1_MOUSE	Protein IWS1 homolog (IWS1-like protein)	Export	5.66111	-4.09382	502.687	12.3253	Nucleus	85.247		05_RNA Pol II elongation complex		C_480	2.33797	1175.27	28.8161	Q8C1D8	Iws1 Iws1l	Nucleus {ECO:0000255|PROSITE-ProRule:PRU00649}.	Transcription factor which plays a key role in defining the composition of the RNA polymerase II (RNAPII) elongation complex and in modulating the production of mature mRNA transcripts. Acts as an assembly factor to recruit various factors to the RNAPII elongation complex and is recruited to the complex via binding to the transcription elongation factor SUPT6H bound to the C-terminal domain (CTD)…	nucleoplasm [GO:0005654]; nucleus [GO:0005634]; mRNA processing [GO:0006397]; mRNA transport [GO:0051028]; regulation of DNA-templated transcription, elongation [GO:0032784]; regulation of histone H3-K36 trimethylation [GO:2001253]; regulation of histone H4 acetylation [GO:0090239]; regulation of mRNA export from nucleus [GO:0010793]; regulation of mRNA processing [GO:0050684]; RNA splicing [GO:0…	mRNA processing [GO:0006397]; mRNA transport [GO:0051028]; regulation of DNA-templated transcription, elongation [GO:0032784]; regulation of histone H3-K36 trimethylation [GO:2001253]; regulation of histone H4 acetylation [GO:0090239]; regulation of mRNA export from nucleus [GO:0010793]; regulation of mRNA processing [GO:0050684]; RNA splicing [GO:0008380]; transcription, DNA-templated [GO:000635…		GO:0005634; GO:0005654; GO:0006351; GO:0006397; GO:0008380; GO:0010793; GO:0032784; GO:0050684; GO:0051028; GO:0090239; GO:2001253	K17498	85.248	Q8C1D8	Iws1	366100	26668000	199660	26	1729
SRSF3_MOUSE	Serine/arginine-rich splicing factor 3 (Pre-mRNA-splicing factor SRP20) (Protein X16) (Splicing factor, arginine/serine-rich 3)	Export	5.43253	-7.36814	14.2046	0	Both	14.203		18_SR rich splicing factors		C_569	112.371	1596.18	0	P84104	Srsf3 Sfrs3 Srp20 X16	Nucleus {ECO:0000250|UniProtKB:P84103}. Nucleus speckle {ECO:0000250|UniProtKB:P84103}. Cytoplasm {ECO:0000250|UniProtKB:P84103}. Note=Recruited to nuclear speckles following interaction with YTHDC1. {ECO:0000250|UniProtKB:P84103}.	Splicing factor that specifically promotes exon-inclusion during alternative splicing. Interaction with YTHDC1, a RNA-binding protein that recognizes and binds N6-methyladenosine (m6A)-containing RNAs, promotes recruitment of SRSF3 to its mRNA-binding elements adjacent to m6A sites, leading to exon-inclusion during alternative splicing. Also functions as export adapter involved in mRNA nuclear ex…	cytoplasm [GO:0005737]; nuclear speck [GO:0016607]; phospholipase binding [GO:0043274]; RNA binding [GO:0003723]; cellular response to leukemia inhibitory factor [GO:1990830]; insulin receptor signaling pathway [GO:0008286]; mRNA processing [GO:0006397]; mRNA transport [GO:0051028]; regulation of mRNA splicing, via spliceosome [GO:0048024]; RNA splicing [GO:0008380]	cellular response to leukemia inhibitory factor [GO:1990830]; insulin receptor signaling pathway [GO:0008286]; mRNA processing [GO:0006397]; mRNA transport [GO:0051028]; regulation of mRNA splicing, via spliceosome [GO:0048024]; RNA splicing [GO:0008380]	phospholipase binding [GO:0043274]; RNA binding [GO:0003723]	GO:0003723; GO:0005737; GO:0006397; GO:0008286; GO:0008380; GO:0016607; GO:0043274; GO:0048024; GO:0051028; GO:1990830	K12892	19.33	P84104-2;P84104;A2A4X6	Srsf3;Gm12355	17596000	36219000	0	16	1239
SRSF7_MOUSE	Serine/arginine-rich splicing factor 7 (Splicing factor, arginine/serine-rich 7)	Export	5.2822	-5.0733	96.0364	2.47306	Both	17.89		18_SR rich splicing factors		C_617	72.6105	6973.25	179.57	Q8BL97	Srsf7 Sfrs7	Nucleus {ECO:0000250}. Cytoplasm {ECO:0000250}.	Required for pre-mRNA splicing. Represses the splicing of MAPT/Tau exon 10. May function as export adapter involved in mRNA nuclear export such as of histone H2A. Binds mRNA which is thought to be transferred to the NXF1-NXT1 heterodimer for export (TAP/NXF1 pathway); enhances NXF1-NXT1 RNA-binding activity. RNA-binding is semi-sequence specific (By similarity). {ECO:0000250}.	cytoplasm [GO:0005737]; extracellular exosome [GO:0070062]; nucleoplasm [GO:0005654]; protein domain specific binding [GO:0019904]; RNA binding [GO:0003723]; zinc ion binding [GO:0008270]; cellular response to leukemia inhibitory factor [GO:1990830]; mRNA processing [GO:0006397]; mRNA transport [GO:0051028]; negative regulation of mRNA splicing, via spliceosome [GO:0048025]; RNA splicing [GO:0008…	cellular response to leukemia inhibitory factor [GO:1990830]; mRNA processing [GO:0006397]; mRNA transport [GO:0051028]; negative regulation of mRNA splicing, via spliceosome [GO:0048025]; RNA splicing [GO:0008380]	protein domain specific binding [GO:0019904]; RNA binding [GO:0003723]; zinc ion binding [GO:0008270]	GO:0003723; GO:0005654; GO:0005737; GO:0006397; GO:0008270; GO:0008380; GO:0019904; GO:0048025; GO:0051028; GO:0070062; GO:1990830	K12896	30.818	Q8BL97-3;Q8BL97-4;Q8BL97-2;Q8BL97	Srsf7	11370000	158230000	1244200	28	1662
UBP15_MOUSE	Ubiquitin carboxyl-terminal hydrolase 15 (EC 3.4.19.12) (Deubiquitinating enzyme 15) (Ubiquitin thioesterase 15) (Ubiquitin-specific-processing protease 15)	Export	5.03509	-2.19159	1059.94	122.266	Both	112.32				C_580	6.25127	6625.97	764.32	Q8R5H1	Usp15 Kiaa0529	Cytoplasm {ECO:0000250|UniProtKB:Q9Y4E8}. Nucleus {ECO:0000250|UniProtKB:Q9Y4E8}.	Hydrolase that removes conjugated ubiquitin from target proteins and regulates various pathways such as the TGF-beta receptor signaling and NF-kappa-B pathways. Acts as a key regulator of TGF-beta receptor signaling pathway, but the precise mechanism is still unclear: according to a report, acts by promoting deubiquitination of monoubiquitinated R-SMADs (SMAD1, SMAD2 and/or SMAD3), thereby allevi…	cytoplasm [GO:0005737]; cytosol [GO:0005829]; nucleus [GO:0005634]; cysteine-type endopeptidase activity [GO:0004197]; identical protein binding [GO:0042802]; SMAD binding [GO:0046332]; thiol-dependent ubiquitin-specific protease activity [GO:0004843]; thiol-dependent ubiquitinyl hydrolase activity [GO:0036459]; transforming growth factor beta receptor binding [GO:0005160]; ubiquitin modification…	BMP signaling pathway [GO:0030509]; histone H2B conserved C-terminal lysine deubiquitination [GO:0035616]; monoubiquitinated protein deubiquitination [GO:0035520]; pathway-restricted SMAD protein phosphorylation [GO:0060389]; protein deubiquitination [GO:0016579]; transforming growth factor beta receptor signaling pathway [GO:0007179]; ubiquitin-dependent protein catabolic process [GO:0006511]	cysteine-type endopeptidase activity [GO:0004197]; identical protein binding [GO:0042802]; SMAD binding [GO:0046332]; thiol-dependent ubiquitin-specific protease activity [GO:0004843]; thiol-dependent ubiquitinyl hydrolase activity [GO:0036459]; transforming growth factor beta receptor binding [GO:0005160]; ubiquitin modification-dependent histone binding [GO:0061649]	GO:0004197; GO:0004843; GO:0005160; GO:0005634; GO:0005737; GO:0005829; GO:0006511; GO:0007179; GO:0016579; GO:0030509; GO:0035520; GO:0035616; GO:0036459; GO:0042802; GO:0046332; GO:0060389; GO:0061649	K21343	112.325	Q8R5H1;Q8R5H1-5;Q8R5H1-2;Q8R5H1-3;Q8R5H1-4;Q99K46	Usp15	978880	150350000	5295800	122	1853
RIPK1_MOUSE	Receptor-interacting serine/threonine-protein kinase 1 (EC 2.7.11.1) (Cell death protein RIP) (Receptor-interacting protein 1) (RIP-1) (Serine/threonine-protein kinase RIP)	Export	4.81788	-4.98345	58.9882	0	Cytoplasm	74.854		17_TNF induced necrosis			6.74313	397.765	0	Q60855	Ripk1 Rinp Rip	Cytoplasm. Cell membrane.	Serine-threonine kinase which transduces inflammatory and cell-death signals (programmed necrosis) following death receptors ligation, activation of pathogen recognition receptors (PRRs), and DNA damage. Upon activation of TNFR1 by the TNF-alpha family cytokines, TRADD and TRAF2 are recruited to the receptor. Phosphorylates DAB2IP at 'Ser-728' in a TNF-alpha-dependent manner, and thereby activate…	cytosol [GO:0005829]; death-inducing signaling complex [GO:0031264]; membrane raft [GO:0045121]; mitochondrion [GO:0005739]; receptor complex [GO:0043235]; ripoptosome [GO:0097342]; ATP binding [GO:0005524]; death domain binding [GO:0070513]; death receptor binding [GO:0005123]; identical protein binding [GO:0042802]; protein complex binding [GO:0032403]; protein kinase activity [GO:0004672]; pro…	activation of JUN kinase activity [GO:0007257]; amyloid fibril formation [GO:1990000]; apoptotic process [GO:0006915]; cellular protein catabolic process [GO:0044257]; cellular response to growth factor stimulus [GO:0071363]; cellular response to tumor necrosis factor [GO:0071356]; extrinsic apoptotic signaling pathway [GO:0097191]; necroptotic process [GO:0070266]; necroptotic signaling pathway …	ATP binding [GO:0005524]; death domain binding [GO:0070513]; death receptor binding [GO:0005123]; identical protein binding [GO:0042802]; protein complex binding [GO:0032403]; protein kinase activity [GO:0004672]; protein serine/threonine kinase activity [GO:0004674]; signal transducer activity [GO:0004871]; ubiquitin protein ligase binding [GO:0031625]	GO:0001934; GO:0004672; GO:0004674; GO:0004871; GO:0005123; GO:0005524; GO:0005739; GO:0005829; GO:0006915; GO:0007257; GO:0010940; GO:0016032; GO:0031264; GO:0031625; GO:0032403; GO:0032757; GO:0032760; GO:0034612; GO:0036289; GO:0042327; GO:0042802; GO:0043065; GO:0043068; GO:0043123; GO:0043124; GO:0043235; GO:0043410; GO:0044257; GO:0045121; GO:0045651; GO:0045944; GO:0046330; GO:0046777; GO:…	K02861	74.854	Q60855;F7D1J2	Ripk1	1055900	9025700	0	8	1425
M3K5_MOUSE	Mitogen-activated protein kinase kinase kinase 5 (EC 2.7.11.25) (Apoptosis signal-regulating kinase 1) (ASK-1) (MAPK/ERK kinase kinase 5) (MEK kinase 5) (MEKK 5)	Export	4.74226	-3.16151	255.367	0	Cytoplasm	153.58		17_TNF induced necrosis	Ask1-HSP90-AKT1 complex::Ask1-Traf6 complex, LPS induced		0	163.435	0	O35099	Map3k5 Ask1 Mekk5	Cytoplasm {ECO:0000250}. Endoplasmic reticulum {ECO:0000250}. Note=Interaction with 14-3-3 proteins alters the distribution of MAP3K5/ASK1 and restricts it to the perinuclear endoplasmic reticulum region. {ECO:0000250}.	Serine/threonine kinase which acts as an essential component of the MAP kinase signal transduction pathway. Plays an important role in the cascades of cellular responses evoked by changes in the environment. Mediates signaling for determination of cell fate such as differentiation and survival. Plays a crucial role in the apoptosis signal transduction pathway through mitochondria-dependent caspas…	cytosol [GO:0005829]; external side of plasma membrane [GO:0009897]; IRE1-TRAF2-ASK1 complex [GO:1990604]; protein complex [GO:0043234]; protein kinase complex [GO:1902911]; ATP binding [GO:0005524]; magnesium ion binding [GO:0000287]; MAP kinase kinase kinase activity [GO:0004709]; protein domain specific binding [GO:0019904]; protein homodimerization activity [GO:0042803]; protein kinase activi…	activation of MAPK activity [GO:0000187]; activation of MAPKK activity [GO:0000186]; cellular response to amino acid starvation [GO:0034198]; cellular response to hydrogen peroxide [GO:0070301]; cellular response to reactive nitrogen species [GO:1902170]; cellular response to tumor necrosis factor [GO:0071356]; endothelial cell apoptotic process [GO:0072577]; innate immune response [GO:0045087]; …	ATP binding [GO:0005524]; magnesium ion binding [GO:0000287]; MAP kinase kinase kinase activity [GO:0004709]; protein domain specific binding [GO:0019904]; protein homodimerization activity [GO:0042803]; protein kinase activity [GO:0004672]; protein kinase binding [GO:0019901]; protein phosphatase binding [GO:0019903]	GO:0000165; GO:0000186; GO:0000187; GO:0000287; GO:0002931; GO:0004672; GO:0004709; GO:0005524; GO:0005829; GO:0006468; GO:0007254; GO:0008631; GO:0009897; GO:0010666; GO:0010941; GO:0019901; GO:0019903; GO:0019904; GO:0034198; GO:0034976; GO:0038066; GO:0042060; GO:0042803; GO:0043065; GO:0043234; GO:0043280; GO:0043507; GO:0045087; GO:0045663; GO:0045893; GO:0046330; GO:0051403; GO:0070059; GO:…	K04426	154.512	E9PWG9;O35099;A2AQW0;D3YVC4;D3Z5H1	Map3k5	0	3708500	0	11	387
MAP11_MOUSE	Methionine aminopeptidase 1 (MAP 1) (MetAP 1) (EC 3.4.11.18) (Peptidase M 1)	Export	4.72657	-3.15105	252.227	0	Cytoplasm	43.221					0	161.425	0	Q8BP48	Metap1	Cytoplasm {ECO:0000255|HAMAP-Rule:MF_03174}.	Cotranslationally removes the N-terminal methionine from nascent proteins. The N-terminal methionine is often cleaved when the second residue in the primary sequence is small and uncharged (Met-Ala-, Cys, Gly, Pro, Ser, Thr, or Val). {ECO:0000255|HAMAP-Rule:MF_03174}.	cytoplasm [GO:0005737]; aminopeptidase activity [GO:0004177]; metal ion binding [GO:0046872]; metalloexopeptidase activity [GO:0008235]; platelet aggregation [GO:0070527]	platelet aggregation [GO:0070527]	aminopeptidase activity [GO:0004177]; metal ion binding [GO:0046872]; metalloexopeptidase activity [GO:0008235]	GO:0004177; GO:0005737; GO:0008235; GO:0046872; GO:0070527	K01265	43.221	Q8BP48	Metap1	0	3662900	0	3	1669
RBM8A_MOUSE	RNA-binding protein 8A (RNA-binding motif protein 8A) (Ribonucleoprotein RBM8A)	Export	4.71678	-5.4799	30.9472	0	Both	19.76		16_Exon junction complex		C_554	15.4481	478.075	0	Q9CWZ3	Rbm8a Rbm8	Nucleus {ECO:0000250}. Nucleus speckle {ECO:0000250}. Cytoplasm {ECO:0000250}. Note=Nucleocytoplasmic shuttling protein. Travels to the cytoplasm as part of the exon junction complex (EJC) bound to mRNA. Colocalizes with the core EJC, ALYREF/THOC4, NXF1 and UAP56 in the nucleus and nuclear speckles (By similarity). {ECO:0000250}.	Core component of the splicing-dependent multiprotein exon junction complex (EJC) deposited at splice junctions on mRNAs. The EJC is a dynamic structure consisting of core proteins and several peripheral nuclear and cytoplasmic associated factors that join the complex only transiently either during EJC assembly or during subsequent mRNA metabolism. The EJC marks the position of the exon-exon junc…	catalytic step 2 spliceosome [GO:0071013]; cytoplasm [GO:0005737]; dendrite [GO:0030425]; exon-exon junction complex [GO:0035145]; neuronal cell body [GO:0043025]; nuclear speck [GO:0016607]; nucleus [GO:0005634]; mRNA binding [GO:0003729]; RNA binding [GO:0003723]; mRNA processing [GO:0006397]; mRNA transport [GO:0051028]; nuclear-transcribed mRNA catabolic process, nonsense-mediated decay [GO:0…	mRNA processing [GO:0006397]; mRNA transport [GO:0051028]; nuclear-transcribed mRNA catabolic process, nonsense-mediated decay [GO:0000184]; regulation of alternative mRNA splicing, via spliceosome [GO:0000381]; regulation of translation [GO:0006417]; RNA splicing [GO:0008380]	mRNA binding [GO:0003729]; RNA binding [GO:0003723]	GO:0000184; GO:0000381; GO:0003723; GO:0003729; GO:0005634; GO:0005737; GO:0006397; GO:0006417; GO:0008380; GO:0016607; GO:0030425; GO:0035145; GO:0043025; GO:0051028; GO:0071013	K12876	19.889	Q9CWZ3-2;Q9CWZ3;A0A023T672	Rbm8a	2419000	10848000	0	5	0
CDC73_MOUSE	Parafibromin (Cell division cycle protein 73 homolog) (Hyperparathyroidism 2 protein homolog)	Export	4.69699	-4.85301	56.5923	0	Nucleus	60.576		06_PAF1 complex		C_594::C_451	6.25191	353.81	0	Q8JZM7	Cdc73	Nucleus {ECO:0000250}.	Tumor suppressor probably involved in transcriptional and post-transcriptional control pathways. May be involved in cell cycle progression through the regulation of cyclin D1/PRAD1 expression. Component of the PAF1 complex (PAF1C) which has multiple functions during transcription by RNA polymerase II and is implicated in regulation of development and maintenance of embryonic stem cell pluripotenc…	Cdc73/Paf1 complex [GO:0016593]; cytosol [GO:0005829]; nuclear chromosome, telomeric region [GO:0000784]; nucleus [GO:0005634]; RNA polymerase II core binding [GO:0000993]; transcription factor activity, RNA polymerase II transcription factor binding [GO:0001076]; cell cycle [GO:0007049]; cellular response to lipopolysaccharide [GO:0071222]; endodermal cell fate commitment [GO:0001711]; histone H…	cell cycle [GO:0007049]; cellular response to lipopolysaccharide [GO:0071222]; endodermal cell fate commitment [GO:0001711]; histone H2B ubiquitination [GO:0033523]; histone modification [GO:0016570]; histone monoubiquitination [GO:0010390]; mRNA polyadenylation [GO:0006378]; negative regulation of apoptotic process [GO:0043066]; negative regulation of cell proliferation [GO:0008285]; negative re…	RNA polymerase II core binding [GO:0000993]; transcription factor activity, RNA polymerase II transcription factor binding [GO:0001076]	GO:0000122; GO:0000784; GO:0000993; GO:0001076; GO:0001558; GO:0001711; GO:0005634; GO:0005829; GO:0006357; GO:0006368; GO:0006378; GO:0007049; GO:0008285; GO:0010390; GO:0016055; GO:0016570; GO:0016593; GO:0019827; GO:0030177; GO:0031442; GO:0031648; GO:0032968; GO:0033523; GO:0034402; GO:0043066; GO:0045638; GO:0045944; GO:0048147; GO:0050680; GO:0071222; GO:1902808; GO:2000134	K15175	60.577	Q8JZM7	Cdc73	978980	8028300	0	26	1786
CALU_MOUSE	Calumenin (Crocalbin)	Export	4.62556	-3.08371	232.898	0		37.063	ER			C_407::C_605	0	149.055	0	O35887	Calu	Endoplasmic reticulum membrane {ECO:0000250|UniProtKB:O43852}. Golgi apparatus {ECO:0000250|UniProtKB:O43852}. Secreted {ECO:0000250|UniProtKB:O43852}. Melanosome {ECO:0000250|UniProtKB:O43852}. Sarcoplasmic reticulum lumen {ECO:0000250|UniProtKB:O43852}.	Involved in regulation of vitamin K-dependent carboxylation of multiple N-terminal glutamate residues. Seems to inhibit gamma-carboxylase GGCX. Binds 7 calcium ions with a low affinity (By similarity). {ECO:0000250}.	endoplasmic reticulum [GO:0005783]; endoplasmic reticulum lumen [GO:0005788]; endoplasmic reticulum membrane [GO:0005789]; extracellular region [GO:0005576]; Golgi apparatus [GO:0005794]; melanosome [GO:0042470]; membrane [GO:0016020]; sarcoplasmic reticulum lumen [GO:0033018]; calcium ion binding [GO:0005509]; platelet degranulation [GO:0002576]	platelet degranulation [GO:0002576]	calcium ion binding [GO:0005509]	GO:0002576; GO:0005509; GO:0005576; GO:0005783; GO:0005788; GO:0005789; GO:0005794; GO:0016020; GO:0033018; GO:0042470		37.064	O35887;G3V004;G3UXA3;G3UWV3;G3UXA8;G3UWR0;G3UY49	Calu	0	3382200	0	2	698
TBB2A_MOUSE	Tubulin beta-2A chain	Export	4.47768	-5.44032	22.8935	0	Cytoplasm	49.906		0_Tubulin dimer		C_596::C_506	18.3442	419.964	0	Q7TMM9	Tubb2a Tubb2	Cytoplasm, cytoskeleton {ECO:0000250}.	Tubulin is the major constituent of microtubules. It binds two moles of GTP, one at an exchangeable site on the beta chain and one at a non-exchangeable site on the alpha chain (By similarity). {ECO:0000250}.	cytoplasm [GO:0005737]; extracellular exosome [GO:0070062]; extracellular vesicle [GO:1903561]; microtubule [GO:0005874]; microtubule cytoskeleton [GO:0015630]; nucleus [GO:0005634]; GTP binding [GO:0005525]; GTPase activity [GO:0003924]; structural constituent of cytoskeleton [GO:0005200]; microtubule-based process [GO:0007017]	microtubule-based process [GO:0007017]	GTPase activity [GO:0003924]; GTP binding [GO:0005525]; structural constituent of cytoskeleton [GO:0005200]	GO:0003924; GO:0005200; GO:0005525; GO:0005634; GO:0005737; GO:0005874; GO:0007017; GO:0015630; GO:0070062; GO:1903561	K07375	49.907	Q7TMM9	Tubb2a	2872500	9529400	0	4	1580
HDGR2_MOUSE	Hepatoma-derived growth factor-related protein 2 (HRP-2)	Export	4.46528	-4.63826	50.381	0	Nucleus	68.53					5.70129	287.237	0	Q3UMU9	Hdgfl2 Hdgfrp2	Nucleus {ECO:0000269|PubMed:22212508}. Note=Isoform 4 displays a punctate pattern and colocalizes with N-terminally processed HDFG.	Involved in cellular growth control, through the regulation of cyclin D1 expression (By similarity). Associates with chromatin. Isoform 1 and isoform 3 bind to condensed chromatin in mitotic cells. Isoform 4 binds to non-condensed chromatin in the presence of HDGF. {ECO:0000250|UniProtKB:Q7Z4V5, ECO:0000269|PubMed:22212508}.	nucleus [GO:0005634]; chromatin binding [GO:0003682]; positive regulation of cell growth [GO:0030307]	positive regulation of cell growth [GO:0030307]	chromatin binding [GO:0003682]	GO:0003682; GO:0005634; GO:0030307		74.291	Q3UMU9-4;Q3UMU9-2;Q3UMU9;Q3UMU9-3	Hdgfrp2	892760	6517700	0	14	1366
Q6XLQ8_MOUSE	Calumenin (Calumenin, isoform CRA_b) (Cardiac calumenin isoform)	Export	4.43536	-6.09729	11.5746	0		37.117					48.2793	558.812	0	Q6XLQ8	Calu mCG_9131			calcium ion binding [GO:0005509]		calcium ion binding [GO:0005509]	GO:0005509		37.118	Q6XLQ8;G3UYI3	Calu	7560000	12680000	0	12	1553
WDR55_MOUSE	WD repeat-containing protein 55	Export	4.42212	-2.94808	198.234	0	Both	42.61					0	126.87	0	Q9CX97	Wdr55	Nucleus, nucleolus {ECO:0000269|PubMed:18769712}. Cytoplasm {ECO:0000269|PubMed:18769712}.	Nucleolar protein that acts as a modulator of rRNA synthesis. Plays a central role during organogenesis. {ECO:0000269|PubMed:18769712}.	cytoplasm [GO:0005737]; nucleolus [GO:0005730]; ribosomal large subunit biogenesis [GO:0042273]; rRNA processing [GO:0006364]	ribosomal large subunit biogenesis [GO:0042273]; rRNA processing [GO:0006364]		GO:0005730; GO:0005737; GO:0006364; GO:0042273		42.611	Q9CX97	Wdr55	0	2878800	0	8	2058
TADBP_MOUSE	TAR DNA-binding protein 43 (TDP-43)	Export	4.26082	-5.09644	22.7889	0.937263	Nucleus	44.547			Drosha complex		215.334	4907.23	201.825	Q921F2	Tardbp Tdp43	Nucleus {ECO:0000250|UniProtKB:Q13148}.	DNA and RNA-binding protein which regulates transcription and splicing. Involved in the regulation of CFTR splicing. It promotes CFTR exon 9 skipping by binding to the UG repeated motifs in the polymorphic region near the 3'-splice site of this exon. The resulting aberrant splicing is associated with pathological features typical of cystic fibrosis. May also be involved in microRNA biogenesis, ap…	cytoplasm [GO:0005737]; interchromatin granule [GO:0035061]; nuclear speck [GO:0016607]; nucleoplasm [GO:0005654]; nucleus [GO:0005634]; perichromatin fibrils [GO:0005726]; double-stranded DNA binding [GO:0003690]; identical protein binding [GO:0042802]; mRNA 3'-UTR binding [GO:0003730]; RNA binding [GO:0003723]; transcriptional activator activity, RNA polymerase II distal enhancer sequence-speci…	3'-UTR-mediated mRNA stabilization [GO:0070935]; mRNA processing [GO:0006397]; negative regulation by host of viral transcription [GO:0043922]; negative regulation of gene expression [GO:0010629]; negative regulation of protein phosphorylation [GO:0001933]; nuclear fragmentation involved in apoptotic nuclear change [GO:0030264]; nuclear inner membrane organization [GO:0071765]; positive regulatio…	double-stranded DNA binding [GO:0003690]; identical protein binding [GO:0042802]; mRNA 3'-UTR binding [GO:0003730]; RNA binding [GO:0003723]; transcriptional activator activity, RNA polymerase II distal enhancer sequence-specific binding [GO:0001205]	GO:0001205; GO:0001933; GO:0003690; GO:0003723; GO:0003730; GO:0005634; GO:0005654; GO:0005726; GO:0005737; GO:0006397; GO:0008380; GO:0010629; GO:0016607; GO:0030264; GO:0032024; GO:0034976; GO:0035061; GO:0042802; GO:0042981; GO:0043922; GO:0051726; GO:0070935; GO:0071765		44.548	Q921F2;A0A087WR97;A0A087WRZ5;Q8R0B4;Q8BLD4;Q6VYI5;Q6VYI4;A0A087WQA5;A0A087WRP4;H3BJV1;A0A087WSH7;A0A087WS74;A0A087WSE4;A0A087WP57;A0A087WQX8;A0A087WNY6;A0A087WSC6	Tardbp	33719000	111350000	1398400	30	1934
SRP09_MOUSE	Signal recognition particle 9 kDa protein (SRP9)	Export	4.17503	-2.78335	162.798	0	Cytoplasm	10.194		04_Signal recognition particle		C_522	0	104.191	0	P49962	Srp9	Cytoplasm.	Signal-recognition-particle assembly has a crucial role in targeting secretory proteins to the rough endoplasmic reticulum membrane. SRP9 together with SRP14 and the Alu portion of the SRP RNA, constitutes the elongation arrest domain of SRP. The complex of SRP9 and SRP14 is required for SRP RNA binding.	extracellular exosome [GO:0070062]; signal recognition particle receptor complex [GO:0005785]; signal recognition particle, endoplasmic reticulum targeting [GO:0005786]; 7S RNA binding [GO:0008312]; signal recognition particle binding [GO:0005047]; negative regulation of translational elongation [GO:0045900]; SRP-dependent cotranslational protein targeting to membrane, translocation [GO:0006616]	negative regulation of translational elongation [GO:0045900]; SRP-dependent cotranslational protein targeting to membrane, translocation [GO:0006616]	7S RNA binding [GO:0008312]; signal recognition particle binding [GO:0005047]	GO:0005047; GO:0005785; GO:0005786; GO:0006616; GO:0008312; GO:0045900; GO:0070062	K03109	10.194	P49962	Srp9	0	2364200	0	2	1018
CSK22_MOUSE	Casein kinase II subunit alpha' (CK II alpha') (EC 2.7.11.1)	Export	4.06052	-5.52501	11.7184	0		41.215		07_FACT-CK2 complex	Ksr1-CK2 complex::Ksr1-CK2-MEK-14-3-3 complex, PDGF treated	C_594	30.6969	359.719	0	O54833	Csnk2a2		Catalytic subunit of a constitutively active serine/threonine-protein kinase complex that phosphorylates a large number of substrates containing acidic residues C-terminal to the phosphorylated serine or threonine. Regulates numerous cellular processes, such as cell cycle progression, apoptosis and transcription, as well as viral infection. May act as a regulatory node which integrates and coordi…	acrosomal vesicle [GO:0001669]; chromatin [GO:0000785]; nucleus [GO:0005634]; PcG protein complex [GO:0031519]; plasma membrane [GO:0005886]; protein kinase CK2 complex [GO:0005956]; ATP binding [GO:0005524]; protein kinase activity [GO:0004672]; protein N-terminus binding [GO:0047485]; protein serine/threonine kinase activity [GO:0004674]; apoptotic process [GO:0006915]; cerebral cortex developm…	apoptotic process [GO:0006915]; cerebral cortex development [GO:0021987]; liver regeneration [GO:0097421]; mitotic spindle checkpoint [GO:0071174]; positive regulation of protein targeting to mitochondrion [GO:1903955]; protein phosphorylation [GO:0006468]; regulation of cell cycle [GO:0051726]; regulation of mitophagy [GO:1903146]; regulation of transcription, DNA-templated [GO:0006355]; spermat…	ATP binding [GO:0005524]; protein kinase activity [GO:0004672]; protein N-terminus binding [GO:0047485]; protein serine/threonine kinase activity [GO:0004674]	GO:0000785; GO:0001669; GO:0004672; GO:0004674; GO:0005524; GO:0005634; GO:0005886; GO:0005956; GO:0006351; GO:0006355; GO:0006468; GO:0006915; GO:0007283; GO:0016055; GO:0021987; GO:0031519; GO:0047485; GO:0051726; GO:0071174; GO:0097421; GO:1903146; GO:1903955	K03097	41.215	O54833	Csnk2a2	4806800	8162400	0	21	705
SPT6H_MOUSE	Transcription elongation factor SPT6	Export	4.05415	-2.75622	164.846	20.793	Nucleus	199.08		05_RNA Pol II elongation complex			5.18964	855.493	107.908	Q62383	Supt6h Kiaa0162 Supt6	Nucleus {ECO:0000305}.	Transcription elongation factor which binds histone H3 and plays a key role in the regulation of transcription elongation and mRNA processing. Enhances the transcription elongation by RNA polymerase II (RNAPII) and is also required for the efficient activation of transcriptional elongation by the HIV-1 nuclear transcriptional activator, Tat. Besides chaperoning histones in transcription, acts to …	transcription elongation factor complex [GO:0008023]; transcriptionally active chromatin [GO:0035327]; DNA binding [GO:0003677]; histone binding [GO:0042393]; nucleosome binding [GO:0031491]; RNA binding [GO:0003723]; transcription factor activity, core RNA polymerase II binding [GO:0000991]; transcription factor activity, sequence-specific DNA binding [GO:0003700]; chromatin maintenance [GO:0070…	chromatin maintenance [GO:0070827]; chromatin silencing [GO:0006342]; mRNA processing [GO:0006397]; mRNA transcription from RNA polymerase II promoter [GO:0042789]; mRNA transport [GO:0051028]; negative regulation of histone H3-K27 methylation [GO:0061086]; nucleosome organization [GO:0034728]; positive regulation of transcription elongation from RNA polymerase II promoter [GO:0032968]; regulatio…	DNA binding [GO:0003677]; histone binding [GO:0042393]; nucleosome binding [GO:0031491]; RNA binding [GO:0003723]; transcription factor activity, core RNA polymerase II binding [GO:0000991]; transcription factor activity, sequence-specific DNA binding [GO:0003700]	GO:0000991; GO:0003677; GO:0003700; GO:0003723; GO:0006342; GO:0006397; GO:0008023; GO:0008380; GO:0010793; GO:0031491; GO:0032968; GO:0034728; GO:0035327; GO:0042393; GO:0042789; GO:0045191; GO:0050684; GO:0051028; GO:0051147; GO:0061086; GO:0070827	K11292	199.086	Q62383	Supt6h	812640	19412000	747670	64	1484
EIF3K_MOUSE	Eukaryotic translation initiation factor 3 subunit K (eIF3k) (Eukaryotic translation initiation factor 3 subunit 12) (eIF-3 p25)	Export	4.0504	-4.90935	20.8623	0	Both	25.086		20_eIF3 subunits		C_600	12.8726	268.551	0	Q9DBZ5	Eif3k Eif3s12	Nucleus {ECO:0000255|HAMAP-Rule:MF_03010}. Cytoplasm {ECO:0000255|HAMAP-Rule:MF_03010}.	Component of the eukaryotic translation initiation factor 3 (eIF-3) complex, which is required for several steps in the initiation of protein synthesis. The eIF-3 complex associates with the 40S ribosome and facilitates the recruitment of eIF-1, eIF-1A, eIF-2:GTP:methionyl-tRNAi and eIF-5 to form the 43S pre-initiation complex (43S PIC). The eIF-3 complex stimulates mRNA recruitment to the 43S PI…	cytosol [GO:0005829]; eukaryotic translation initiation factor 3 complex [GO:0005852]; extracellular exosome [GO:0070062]; membrane [GO:0016020]; nucleus [GO:0005634]; ribosome binding [GO:0043022]; translation initiation factor activity [GO:0003743]; regulation of translational initiation [GO:0006446]; translational initiation [GO:0006413]	regulation of translational initiation [GO:0006446]; translational initiation [GO:0006413]	ribosome binding [GO:0043022]; translation initiation factor activity [GO:0003743]	GO:0003743; GO:0005634; GO:0005829; GO:0005852; GO:0006413; GO:0006446; GO:0016020; GO:0043022; GO:0070062	K15028	25.087	Q9DBZ5;Q9DBZ5-2	Eif3k	2015700	6093700	0	8	2158
PCID2_MOUSE	PCI domain-containing protein 2 (CSN12-like protein)	Export	4.032	-2.688	145.157	0		46.132					0	92.9002	0	Q8BFV2	Pcid2		Required for B-cell survival through the regulation of the expression of cell-cycle checkpoint MAD2L1 protein during B cell differentiation (PubMed:20870947). Component of the TREX-2 complex (transcription and export complex 2), composed of at least ENY2, GANP, PCID2, SEM1, and either centrin CETN2 or CETN3. The TREX-2 complex functions in docking export-competent ribonucleoprotein particles (mRN…	transcription export complex 2 [GO:0070390]; double-stranded DNA binding [GO:0003690]; RNA binding [GO:0003723]; negative regulation of apoptotic process [GO:0043066]; negative regulation of cysteine-type endopeptidase activity [GO:2000117]; nuclear retention of pre-mRNA at the site of transcription [GO:0071033]; poly(A)+ mRNA export from nucleus [GO:0016973]; positive regulation of B cell differ…	negative regulation of apoptotic process [GO:0043066]; negative regulation of cysteine-type endopeptidase activity [GO:2000117]; nuclear retention of pre-mRNA at the site of transcription [GO:0071033]; poly(A)+ mRNA export from nucleus [GO:0016973]; positive regulation of B cell differentiation [GO:0045579]; positive regulation of mitotic cell cycle spindle assembly checkpoint [GO:0090267]; posit…	double-stranded DNA binding [GO:0003690]; RNA binding [GO:0003723]	GO:0000973; GO:0003690; GO:0003723; GO:0006368; GO:0016973; GO:0043066; GO:0043488; GO:0045579; GO:0045893; GO:0048536; GO:0070390; GO:0071033; GO:0090267; GO:2000117		46.132	Q8BFV2;E9Q1H5;E9Q5V9	Pcid2	0	2108000	0	4	1620
SET_MOUSE	Protein SET (Phosphatase 2A inhibitor I2PP2A) (I-2PP2A) (Template-activating factor I) (TAF-I)	Export	3.98824	-8.42513	0.725296	0	Both	24.923		12_INHAT complex		C_281::C_345	1840.23	1334.71	0	Q9EQU5	Set	Cytoplasm, cytosol {ECO:0000250}. Endoplasmic reticulum {ECO:0000250}. Nucleus, nucleoplasm {ECO:0000250}. Note=In the cytoplasm, found both in the cytosol and associated with the endoplasmic reticulum. The SET complex is associated with the endoplasmic reticulum. Following CTL attack and cleavage by GZMA, moves rapidly to the nucleus, where it is found in the nucleoplasm, avoiding the nucleolus.…	Multitasking protein, involved in apoptosis, transcription, nucleosome assembly and histone chaperoning. Isoform 2 anti-apoptotic activity is mediated by inhibition of the GZMA-activated DNase, NME1. In the course of cytotoxic T-lymphocyte (CTL)-induced apoptosis, GZMA cleaves SET, disrupting its binding to NME1 and releasing NME1 inhibition. Isoform 1 and isoform 2 are potent inhibitors of prote…	cytoplasm [GO:0005737]; cytosol [GO:0005829]; endoplasmic reticulum [GO:0005783]; lipid droplet [GO:0005811]; nucleoplasm [GO:0005654]; nucleus [GO:0005634]; perinuclear region of cytoplasm [GO:0048471]; protein complex [GO:0043234]; DNA binding [GO:0003677]; negative regulation of neuron apoptotic process [GO:0043524]; negative regulation of transcription, DNA-templated [GO:0045892]; nucleosome …	negative regulation of neuron apoptotic process [GO:0043524]; negative regulation of transcription, DNA-templated [GO:0045892]; nucleosome assembly [GO:0006334]	DNA binding [GO:0003677]	GO:0003677; GO:0005634; GO:0005654; GO:0005737; GO:0005783; GO:0005811; GO:0005829; GO:0006334; GO:0043234; GO:0043524; GO:0045892; GO:0048471	K11290	33.378	A2BE93;Q9EQU5-2;Q9EQU5;A2BE92;Q9EQU5-3	Set	288160000	30286000	0	48	116
SRSF4_MOUSE	Serine/arginine-rich splicing factor 4 (Splicing factor, arginine/serine-rich 4)	Export	3.98152	-2.65435	139.379	0	Nucleus	55.979		18_SR rich splicing factors		C_111	0	89.2027	0	Q8VE97	Srsf4 Sfrs4 MNCb-2616	Nucleus speckle {ECO:0000250}.	Plays a role in alternative splice site selection during pre-mRNA splicing. Represses the splicing of MAPT/Tau exon 10 (By similarity). {ECO:0000250}.	nuclear speck [GO:0016607]; RNA binding [GO:0003723]; hematopoietic progenitor cell differentiation [GO:0002244]; mRNA processing [GO:0006397]; negative regulation of mRNA splicing, via spliceosome [GO:0048025]; RNA splicing [GO:0008380]	hematopoietic progenitor cell differentiation [GO:0002244]; mRNA processing [GO:0006397]; negative regulation of mRNA splicing, via spliceosome [GO:0048025]; RNA splicing [GO:0008380]	RNA binding [GO:0003723]	GO:0002244; GO:0003723; GO:0006397; GO:0008380; GO:0016607; GO:0048025		55.979	Q8VE97;Q542V3	Srsf4	0	2024100	0	2	1386
PURB_MOUSE	Transcriptional activator protein Pur-beta (Purine-rich element-binding protein B) (Vascular actin single-stranded DNA-binding factor 2 p44 component)	Export	3.95955	-6.1021	5.93205	0	Nucleus	33.901		08_PurA-PurB-Ybox1		C_571	75.6886	448.988	0	O35295	Purb	Nucleus.	Has capacity to bind repeated elements in single-stranded DNA such as the purine-rich single strand of the PUR element located upstream of the MYC gene. Participates in transcriptional and translational regulation of alpha-MHC expression in cardiac myocytes by binding to the purine-rich negative regulatory (PNR) element. Modulates constitutive liver galectin-3 gene transcription by binding to its…	DNA replication factor A complex [GO:0005662]; nucleus [GO:0005634]; double-stranded DNA binding [GO:0003690]; double-stranded telomeric DNA binding [GO:0003691]; mRNA binding [GO:0003729]; RNA binding [GO:0003723]; RNA polymerase II regulatory region sequence-specific DNA binding [GO:0000977]; single-stranded DNA binding [GO:0003697]; SMAD binding [GO:0046332]; transcription factor activity, seq…	apoptotic process [GO:0006915]; cell differentiation [GO:0030154]; cell proliferation [GO:0008283]; DNA unwinding involved in DNA replication [GO:0006268]; negative regulation of transcription, DNA-templated [GO:0045892]; negative regulation of transcription from RNA polymerase II promoter [GO:0000122]; transcription, DNA-templated [GO:0006351]	double-stranded DNA binding [GO:0003690]; double-stranded telomeric DNA binding [GO:0003691]; mRNA binding [GO:0003729]; RNA binding [GO:0003723]; RNA polymerase II regulatory region sequence-specific DNA binding [GO:0000977]; single-stranded DNA binding [GO:0003697]; SMAD binding [GO:0046332]; transcriptional repressor activity, RNA polymerase II transcription regulatory region sequence-specific…	GO:0000122; GO:0000977; GO:0001227; GO:0003690; GO:0003691; GO:0003697; GO:0003700; GO:0003723; GO:0003729; GO:0005634; GO:0005662; GO:0006268; GO:0006351; GO:0006915; GO:0008134; GO:0008283; GO:0030154; GO:0045892; GO:0046332	K21799	33.901	O35295	Purb	11852000	10188000	0	4	683
TBB6_MOUSE	Tubulin beta-6 chain	Export	3.9191	-4.01862	39.0535	2.76021	Cytoplasm	50.09		0_Tubulin dimer		C_596	25.756	1005.86	71.0919	Q922F4	Tubb6	Cytoplasm, cytoskeleton {ECO:0000250}.	Tubulin is the major constituent of microtubules. It binds two moles of GTP, one at an exchangeable site on the beta chain and one at a non-exchangeable site on the alpha chain (By similarity). {ECO:0000250}.	cytoplasm [GO:0005737]; extracellular exosome [GO:0070062]; microtubule [GO:0005874]; microtubule cytoskeleton [GO:0015630]; nucleus [GO:0005634]; GTP binding [GO:0005525]; GTPase activity [GO:0003924]; structural constituent of cytoskeleton [GO:0005200]; microtubule-based process [GO:0007017]	microtubule-based process [GO:0007017]	GTPase activity [GO:0003924]; GTP binding [GO:0005525]; structural constituent of cytoskeleton [GO:0005200]	GO:0003924; GO:0005200; GO:0005525; GO:0005634; GO:0005737; GO:0005874; GO:0007017; GO:0015630; GO:0070062	K07375	50.09	Q922F4	Tubb6	4033100	22824000	492580	21	1946
SRSF1_MOUSE	Serine/arginine-rich splicing factor 1 (ASF/SF2) (Pre-mRNA-splicing factor SRp30a) (Splicing factor, arginine/serine-rich 1)	Export	3.91035	-4.18006	32.734	2.45991	Both	27.744		09_SR rich splicing factors		C_618	114.491	3747.74	281.637	Q6PDM2	Srsf1 Sfrs1	Cytoplasm {ECO:0000250|UniProtKB:Q07955}. Nucleus speckle {ECO:0000250|UniProtKB:Q07955}. Note=In nuclear speckles. Shuttles between the nucleus and the cytoplasm. {ECO:0000250|UniProtKB:Q07955}.	Plays a role in preventing exon skipping, ensuring the accuracy of splicing and regulating alternative splicing. Interacts with other spliceosomal components, via the RS domains, to form a bridge between the 5'- and 3'-splice site binding components, U1 snRNP and U2AF. Can stimulate binding of U1 snRNP to a 5'-splice site-containing pre-mRNA. Binds to purine-rich RNA sequences, either the octamer…	catalytic step 2 spliceosome [GO:0071013]; cytoplasm [GO:0005737]; exon-exon junction complex [GO:0035145]; extracellular exosome [GO:0070062]; nuclear speck [GO:0016607]; nucleoplasm [GO:0005654]; nucleus [GO:0005634]; DNA topoisomerase binding [GO:0044547]; mRNA binding [GO:0003729]; protein kinase B binding [GO:0043422]; RNA binding [GO:0003723]; RS domain binding [GO:0050733]; alternative mRN…	alternative mRNA splicing, via spliceosome [GO:0000380]; cardiac muscle contraction [GO:0060048]; in utero embryonic development [GO:0001701]; liver regeneration [GO:0097421]; mRNA 5'-splice site recognition [GO:0000395]; mRNA transport [GO:0051028]; oligodendrocyte differentiation [GO:0048709]; positive regulation of RNA splicing [GO:0033120]; RNA splicing [GO:0008380]	DNA topoisomerase binding [GO:0044547]; mRNA binding [GO:0003729]; protein kinase B binding [GO:0043422]; RNA binding [GO:0003723]; RS domain binding [GO:0050733]	GO:0000380; GO:0000395; GO:0001701; GO:0003723; GO:0003729; GO:0005634; GO:0005654; GO:0005737; GO:0008380; GO:0016607; GO:0033120; GO:0035145; GO:0043422; GO:0044547; GO:0048709; GO:0050733; GO:0051028; GO:0060048; GO:0070062; GO:0071013; GO:0097421	K12890	27.745	Q6PDM2;H7BX95;Q6PDM2-3;Q6PDM2-2;F7AI47;F6QXN3	Srsf1	17928000	85040000	1951400	79	642
WDR61_MOUSE	WD repeat-containing protein 61 (Meiotic recombination REC14 protein homolog) [Cleaved into: WD repeat-containing protein 61, N-terminally processed]	Export	3.90292	-5.25598	12.1078	0	Both	22.491		06_PAF1 complex		C_229::C_346	24.3453	294.769	0	Q9ERF3	Wdr61	Cytoplasm {ECO:0000250}. Nucleus {ECO:0000250}.	Component of the PAF1 complex (PAF1C) which has multiple functions during transcription by RNA polymerase II and is implicated in regulation of development and maintenance of embryonic stem cell pluripotency. PAF1C associates with RNA polymerase II through interaction with POLR2A CTD non-phosphorylated and 'Ser-2'- and 'Ser-5'-phosphorylated forms and is involved in transcriptional elongation, ac…	Cdc73/Paf1 complex [GO:0016593]; cytoplasm [GO:0005737]; cytosol [GO:0005829]; nucleoplasm [GO:0005654]; nucleus [GO:0005634]; Ski complex [GO:0055087]; transcriptionally active chromatin [GO:0035327]; histone H3-K4 trimethylation [GO:0080182]; negative regulation of myeloid cell differentiation [GO:0045638]; positive regulation of histone H3-K4 methylation [GO:0051571]; positive regulation of hi…	histone H3-K4 trimethylation [GO:0080182]; negative regulation of myeloid cell differentiation [GO:0045638]; positive regulation of histone H3-K4 methylation [GO:0051571]; positive regulation of histone H3-K79 methylation [GO:2001162]; positive regulation of transcription elongation from RNA polymerase II promoter [GO:0032968]; positive regulation of transcription from RNA polymerase II promoter …		GO:0005634; GO:0005654; GO:0005737; GO:0005829; GO:0006351; GO:0016055; GO:0016593; GO:0032968; GO:0035327; GO:0045638; GO:0045944; GO:0051571; GO:0055087; GO:0080182; GO:2001162	K12602	33.773	D6RDC7;Q8BVQ0;Q9ERF3;D6RJ72	Wdr61	3812200	6688600	0	15	346
NEK7_MOUSE	Serine/threonine-protein kinase Nek7 (EC 2.7.11.1) (Never in mitosis A-related kinase 7) (NimA-related protein kinase 7)	Export	3.89787	-5.98291	6.08022	0	Both	34.537		10_Mitotic progression			67.8847	412.754	0	Q9ES74	Nek7	Nucleus {ECO:0000250}. Cytoplasm. Cytoplasm, cytoskeleton, spindle pole {ECO:0000250}. Cytoplasm, cytoskeleton, microtubule organizing center, centrosome {ECO:0000250}. Note=Present at centrosome throughout the cell cycle. Also detected at spindle midzone of the anaphase cells and eventually concentrates at the midbody (By similarity). {ECO:0000250}.	Protein kinase which plays an important role in mitotic cell cycle progression. Required for microtubule nucleation activity of the centrosome, robust mitotic spindle formation and cytokinesis. Phosphorylates RPS6KB1. {ECO:0000269|PubMed:20473324}.	cytoplasm [GO:0005737]; microtubule organizing center [GO:0005815]; nucleoplasm [GO:0005654]; spindle pole [GO:0000922]; ATP binding [GO:0005524]; metal ion binding [GO:0046872]; protein serine/threonine kinase activity [GO:0004674]; positive regulation of telomerase activity [GO:0051973]; positive regulation of telomere capping [GO:1904355]; positive regulation of telomere maintenance via telome…	positive regulation of telomerase activity [GO:0051973]; positive regulation of telomere capping [GO:1904355]; positive regulation of telomere maintenance via telomerase [GO:0032212]; protein phosphorylation [GO:0006468]	ATP binding [GO:0005524]; metal ion binding [GO:0046872]; protein serine/threonine kinase activity [GO:0004674]	GO:0000922; GO:0004674; GO:0005524; GO:0005654; GO:0005737; GO:0005815; GO:0006468; GO:0032212; GO:0046872; GO:0051973; GO:1904355	K20876	34.537	Q9ES74;Q3TN15	Nek7	10630000	9365800	0	10	2188
SSRP1_MOUSE	FACT complex subunit SSRP1 (Facilitates chromatin transcription complex subunit SSRP1) (Recombination signal sequence recognition protein 1) (Structure-specific recognition protein 1) (T160)	Export	3.86524	-0.771047	698.928	250.743	Nucleus	71.527		07_FACT-CK2 complex		C_594	0	447.314	160.476	Q08943	Ssrp1	Nucleus {ECO:0000250|UniProtKB:Q05344}. Chromosome {ECO:0000250|UniProtKB:Q05344}. Nucleus, nucleolus {ECO:0000250|UniProtKB:Q05344}. Note=Colocalizes with RNA polymerase II on chromatin. Recruited to actively transcribed loci. {ECO:0000250|UniProtKB:Q05344}.	Component of the FACT complex, a general chromatin factor that acts to reorganize nucleosomes. The FACT complex is involved in multiple processes that require DNA as a template such as mRNA elongation, DNA replication and DNA repair. During transcription elongation the FACT complex acts as a histone chaperone that both destabilizes and restores nucleosomal structure. It facilitates the passage of…	chromosome [GO:0005694]; nucleolus [GO:0005730]; chromatin binding [GO:0003682]; DNA binding [GO:0003677]; RNA binding [GO:0003723]; DNA repair [GO:0006281]; DNA replication [GO:0006260]; regulation of transcription, DNA-templated [GO:0006355]; transcription, DNA-templated [GO:0006351]	DNA repair [GO:0006281]; DNA replication [GO:0006260]; regulation of transcription, DNA-templated [GO:0006355]; transcription, DNA-templated [GO:0006351]	chromatin binding [GO:0003682]; DNA binding [GO:0003677]; RNA binding [GO:0003723]	GO:0003677; GO:0003682; GO:0003723; GO:0005694; GO:0005730; GO:0006260; GO:0006281; GO:0006351; GO:0006355	K09272	80.86	A2AW05;Q08943;Q08943-2	Ssrp1	0	10150000	1111900	23	111
RHG01_MOUSE	Rho GTPase-activating protein 1 (Rho-type GTPase-activating protein 1)	Export	3.75704	-6.3229	3.64748	0	Cytoplasm	50.41					124.147	452.822	0	Q5FWK3	Arhgap1	Cytoplasm {ECO:0000250}.	GTPase activator for the Rho, Rac and Cdc42 proteins, converting them to the putatively inactive GDP-bound state. Cdc42 seems to be the preferred substrate (By similarity). {ECO:0000250}.	cell leading edge [GO:0031252]; cytoplasm [GO:0005737]; endosome membrane [GO:0010008]; extracellular exosome [GO:0070062]; perinuclear region of cytoplasm [GO:0048471]; plasma membrane [GO:0005886]; ruffle [GO:0001726]; cadherin binding [GO:0045296]; GTPase activator activity [GO:0005096]; Rab GTPase binding [GO:0017137]; SH3 domain binding [GO:0017124]; endosome localization [GO:0032439]; ferri…	endosome localization [GO:0032439]; ferric iron import across plasma membrane [GO:0098706]; negative regulation of endocytic recycling [GO:2001136]; regulation of GTPase activity [GO:0043087]; small GTPase mediated signal transduction [GO:0007264]; transferrin transport [GO:0033572]	cadherin binding [GO:0045296]; GTPase activator activity [GO:0005096]; Rab GTPase binding [GO:0017137]; SH3 domain binding [GO:0017124]	GO:0001726; GO:0005096; GO:0005737; GO:0005886; GO:0007264; GO:0010008; GO:0017124; GO:0017137; GO:0031252; GO:0032439; GO:0033572; GO:0043087; GO:0045296; GO:0048471; GO:0070062; GO:0098706; GO:2001136	K18470	50.411	Q5FWK3;A2AH25	Arhgap1	19440000	10275000	0	23	63
CTR9_MOUSE	RNA polymerase-associated protein CTR9 homolog (SH2 domain-binding protein 1) (Tetratricopeptide repeat-containing, SH2-binding phosphoprotein of 150 kDa) (TPR-containing, SH2-binding phosphoprotein of 150 kDa) (p150TSP)	Export	3.7541	-2.41391	192.071	15.499	Nucleus	123.86		06_PAF1 complex		C_594	0.314473	122.925	9.91936	Q62018	Ctr9 Kiaa0155 Sh2bp1	Nucleus speckle {ECO:0000269|PubMed:8636124}.	Component of the PAF1 complex (PAF1C) which has multiple functions during transcription by RNA polymerase II and is implicated in regulation of development and maintenance of embryonic stem cell pluripotency. PAF1C associates with RNA polymerase II through interaction with POLR2A CTD non-phosphorylated and 'Ser-2'- and 'Ser-5'-phosphorylated forms and is involved in transcriptional elongation, ac…	Cdc73/Paf1 complex [GO:0016593]; nuclear speck [GO:0016607]; nucleoplasm [GO:0005654]; nucleus [GO:0005634]; transcriptionally active chromatin [GO:0035327]; RNA polymerase II core binding [GO:0000993]; SH2 domain binding [GO:0042169]; blastocyst growth [GO:0001832]; cellular response to lipopolysaccharide [GO:0071222]; endodermal cell fate commitment [GO:0001711]; histone H2B ubiquitination [GO:…	blastocyst growth [GO:0001832]; cellular response to lipopolysaccharide [GO:0071222]; endodermal cell fate commitment [GO:0001711]; histone H2B ubiquitination [GO:0033523]; histone H3-K4 trimethylation [GO:0080182]; histone monoubiquitination [GO:0010390]; inner cell mass cell differentiation [GO:0001826]; interleukin-6-mediated signaling pathway [GO:0070102]; JAK-STAT cascade [GO:0007259]; negat…	RNA polymerase II core binding [GO:0000993]; SH2 domain binding [GO:0042169]	GO:0000122; GO:0000993; GO:0001711; GO:0001826; GO:0001829; GO:0001832; GO:0005634; GO:0005654; GO:0006351; GO:0007259; GO:0010390; GO:0016055; GO:0016593; GO:0016607; GO:0019827; GO:0032968; GO:0033523; GO:0035327; GO:0042169; GO:0045638; GO:0045944; GO:0051571; GO:0070102; GO:0071222; GO:0080182; GO:1900364; GO:2000653; GO:2001162; GO:2001168	K15176	133.408	Q62018-3;Q62018;Q62018-2	Ctr9	49243	2789300	68729	35	1472
CD11B_MOUSE	Cyclin-dependent kinase 11B (Cell division cycle 2-like protein kinase 1) (Cell division protein kinase 11) (Cyclin-dependent kinase 11) (EC 2.7.11.22) (Galactosyltransferase-associated protein kinase p58/GTA) (PITSLRE serine/threonine-protein kinase CDC2L1)	Export	3.72867	-2.48578	113.577	0		91.512				C_321	0	72.6896	0	P24788	Cdk11b Cdc2l1 Cdk11		Plays multiple roles in cell cycle progression, cytokinesis and apoptosis. Involved in pre-mRNA splicing in a kinase activity-dependent manner. May act as a negative regulator of normal cell cycle progression. {ECO:0000250|UniProtKB:P21127}.	nucleoplasm [GO:0005654]; nucleus [GO:0005634]; ATP binding [GO:0005524]; cyclin-dependent protein serine/threonine kinase activity [GO:0004693]; protein serine/threonine kinase activity [GO:0004674]; blastocyst development [GO:0001824]; cell cycle [GO:0007049]; negative regulation of apoptotic signaling pathway [GO:2001234]; protein phosphorylation [GO:0006468]; regulation of gene expression [GO…	blastocyst development [GO:0001824]; cell cycle [GO:0007049]; negative regulation of apoptotic signaling pathway [GO:2001234]; protein phosphorylation [GO:0006468]; regulation of gene expression [GO:0010468]; regulation of mitotic nuclear division [GO:0007088]; regulation of mRNA processing [GO:0050684]	ATP binding [GO:0005524]; cyclin-dependent protein serine/threonine kinase activity [GO:0004693]; protein serine/threonine kinase activity [GO:0004674]	GO:0001824; GO:0004674; GO:0004693; GO:0005524; GO:0005634; GO:0005654; GO:0006468; GO:0007049; GO:0007088; GO:0010468; GO:0050684; GO:2001234	K08818	91.513	P24788;P24788-2;A2A9P6;Q64434	Cdk11b	0	1649400	0	34	890
PAF1_MOUSE	RNA polymerase II-associated factor 1 homolog	Export	3.69742	-3.89258	35.6456	0	Nucleus	60.518		06_PAF1 complex		C_594	3.95149	140.853	0	Q8K2T8	Paf1	Nucleus. Note=Punctuate distribution throughout the nucleus except in nucleoli and the perinuclear chromatin. {ECO:0000250}.	Component of the PAF1 complex (PAF1C) which has multiple functions during transcription by RNA polymerase II and is implicated in regulation of development and maintenance of embryonic stem cell pluripotency. PAF1C associates with RNA polymerase II through interaction with POLR2A CTD non-phosphorylated and 'Ser-2'- and 'Ser-5'-phosphorylated forms and is involved in transcriptional elongation, ac…	Cdc73/Paf1 complex [GO:0016593]; cell junction [GO:0030054]; cytoplasm [GO:0005737]; membrane [GO:0016020]; nucleoplasm [GO:0005654]; chromatin binding [GO:0003682]; RNA polymerase II core binding [GO:0000993]; cellular response to lipopolysaccharide [GO:0071222]; endodermal cell fate commitment [GO:0001711]; histone H2B ubiquitination [GO:0033523]; histone monoubiquitination [GO:0010390]; mRNA p…	cellular response to lipopolysaccharide [GO:0071222]; endodermal cell fate commitment [GO:0001711]; histone H2B ubiquitination [GO:0033523]; histone monoubiquitination [GO:0010390]; mRNA polyadenylation [GO:0006378]; negative regulation of myeloid cell differentiation [GO:0045638]; negative regulation of transcription from RNA polymerase II promoter [GO:0000122]; nucleosome positioning [GO:001658…	chromatin binding [GO:0003682]; RNA polymerase II core binding [GO:0000993]	GO:0000122; GO:0000993; GO:0001711; GO:0003682; GO:0005654; GO:0005737; GO:0006368; GO:0006378; GO:0010390; GO:0016020; GO:0016055; GO:0016584; GO:0016593; GO:0019827; GO:0030054; GO:0031062; GO:0031442; GO:0032968; GO:0033523; GO:0034504; GO:0045638; GO:0045944; GO:0071222; GO:1902808	K15174	60.518	Q8K2T8	Paf1	618760	3196100	0	23	1808
AN32A_MOUSE	Acidic leucine-rich nuclear phosphoprotein 32 family member A (Acidic nuclear phosphoprotein pp32) (Leucine-rich acidic nuclear protein) (LANP) (Potent heat-stable protein phosphatase 2A inhibitor I1PP2A)	Export	3.68977	-5.96325	4.64839	0.160807	Both	15.3		12_INHAT complex			801.333	3724.91	128.86	O35381	Anp32a Anp32 Lanp	Nucleus {ECO:0000269|PubMed:12807913}. Cytoplasm {ECO:0000269|PubMed:12807913}. Endoplasmic reticulum {ECO:0000250}. Note=Shuttles between nucleus and cytoplasm.	Implicated in a number of cellular processes, including proliferation, differentiation, caspase-dependent and caspase-independent apoptosis, suppression of transformation (tumor suppressor), inhibition of protein phosphatase 2A, regulation of mRNA trafficking and stability in association with ELAVL1, and inhibition of acetyltransferases as part of the INHAT (inhibitor of histone acetyltransferase…	cytoplasm [GO:0005737]; endoplasmic reticulum [GO:0005783]; nuclear matrix [GO:0016363]; nucleus [GO:0005634]; perinuclear region of cytoplasm [GO:0048471]; histone binding [GO:0042393]; nucleocytoplasmic transport [GO:0006913]; regulation of apoptotic process [GO:0042981]; regulation of transcription, DNA-templated [GO:0006355]; transcription, DNA-templated [GO:0006351]	nucleocytoplasmic transport [GO:0006913]; regulation of apoptotic process [GO:0042981]; regulation of transcription, DNA-templated [GO:0006355]; transcription, DNA-templated [GO:0006351]	histone binding [GO:0042393]	GO:0005634; GO:0005737; GO:0005783; GO:0006351; GO:0006355; GO:0006913; GO:0016363; GO:0042393; GO:0042981; GO:0048471	K18646	28.5	F6UFG6;D3YYE1;D3Z7M9;O35381;Q9EST5;Q9EST5-2	Anp32a	125480000	84522000	892840	30	278
NEK9_MOUSE	Serine/threonine-protein kinase Nek9 (EC 2.7.11.1) (Nercc1 kinase) (Never in mitosis A-related kinase 9) (NimA-related protein kinase 9)	Export	3.67505	-5.07011	10.4683	0	Both	107.14		10_Mitotic progression			23.2002	242.867	0	Q8K1R7	Nek9 Nercc	Cytoplasm {ECO:0000250}. Nucleus {ECO:0000250}.	Pleiotropic regulator of mitotic progression, participating in the control of spindle dynamics and chromosome separation. Phosphorylates different histones, myelin basic protein, beta-casein, and BICD2. Phosphorylates histone H3 on serine and threonine residues and beta-casein on serine residues Important for G1/S transition and S phase progression. Phosphorylates NEK6 and NEK7 and stimulates the…	centrosome [GO:0005813]; cytoplasm [GO:0005737]; nucleus [GO:0005634]; ATP binding [GO:0005524]; metal ion binding [GO:0046872]; protein kinase binding [GO:0019901]; protein serine/threonine kinase activity [GO:0004674]; cell cycle [GO:0007049]; cell division [GO:0051301]	cell cycle [GO:0007049]; cell division [GO:0051301]	ATP binding [GO:0005524]; metal ion binding [GO:0046872]; protein kinase binding [GO:0019901]; protein serine/threonine kinase activity [GO:0004674]	GO:0004674; GO:0005524; GO:0005634; GO:0005737; GO:0005813; GO:0007049; GO:0019901; GO:0046872; GO:0051301	K20878	107.143	Q8K1R7	Nek9	3632900	5510900	0	10	1803
SMD2_MOUSE	Small nuclear ribonucleoprotein Sm D2 (Sm-D2) (snRNP core protein D2)	Export	3.64373	-5.69028	5.59647	0	Both	13.527		11_Spliceosomal snRNPs		C_613:;C_619::C_620	57.1598	319.893	0	P62317	Snrpd2	Cytoplasm, cytosol {ECO:0000250}. Nucleus {ECO:0000250}. Note=SMN-mediated assembly into core snRNPs occurs in the cytosol before SMN-mediated transport to the nucleus to be included in spliceosomes. {ECO:0000250}.	Core component of the spliceosomal U1, U2, U4 and U5 small nuclear ribonucleoproteins (snRNPs), the building blocks of the spliceosome. Thereby, plays an important role in the splicing of cellular pre-mRNAs. Most spliceosomal snRNPs contain a common set of Sm proteins SNRPB, SNRPD1, SNRPD2, SNRPD3, SNRPE, SNRPF and SNRPG that assemble in a heptameric protein ring on the Sm site of the small nucle…	catalytic step 2 spliceosome [GO:0071013]; cytosol [GO:0005829]; extracellular exosome [GO:0070062]; methylosome [GO:0034709]; pICln-Sm protein complex [GO:0034715]; precatalytic spliceosome [GO:0071011]; SMN-Sm protein complex [GO:0034719]; U1 snRNP [GO:0005685]; U12-type spliceosomal complex [GO:0005689]; U2 snRNP [GO:0005686]; U4 snRNP [GO:0005687]; U4/U6 x U5 tri-snRNP complex [GO:0046540]; U…	spliceosomal snRNP assembly [GO:0000387]	RNA binding [GO:0003723]	GO:0000387; GO:0003723; GO:0005682; GO:0005685; GO:0005686; GO:0005687; GO:0005689; GO:0005829; GO:0034709; GO:0034715; GO:0034719; GO:0046540; GO:0070062; GO:0071011; GO:0071013	K11096	13.527	P62317;D3Z5N9	Snrpd2	8950600	7258700	0	11	1132
NAGK_MOUSE	N-acetyl-D-glucosamine kinase (N-acetylglucosamine kinase) (EC 2.7.1.59) (GlcNAc kinase)	Export	3.63186	-6.06159	3.9013	0		37.268					96.9608	378.273	0	Q9QZ08	Nagk Gnk		Converts endogenous N-acetylglucosamine (GlcNAc), a major component of complex carbohydrates, from lysosomal degradation or nutritional sources into GlcNAc 6-phosphate. Involved in the N-glycolylneuraminic acid (Neu5Gc) degradation pathway. Also has ManNAc kinase activity. {ECO:0000269|PubMed:10824116}.	extracellular exosome [GO:0070062]; ATP binding [GO:0005524]; N-acetylglucosamine kinase activity [GO:0045127]; N-acylmannosamine kinase activity [GO:0009384]; N-acetylglucosamine metabolic process [GO:0006044]; N-acetylneuraminate catabolic process [GO:0019262]	N-acetylglucosamine metabolic process [GO:0006044]; N-acetylneuraminate catabolic process [GO:0019262]	ATP binding [GO:0005524]; N-acetylglucosamine kinase activity [GO:0045127]; N-acylmannosamine kinase activity [GO:0009384]	GO:0005524; GO:0006044; GO:0009384; GO:0019262; GO:0045127; GO:0070062	K00884	37.268	Q9QZ08;Q9D997;D3YXG2	Nagk	15183000	8583400	0	9	2135
ZCH18_MOUSE	Zinc finger CCCH domain-containing protein 18 (Nuclear protein NHN1)	Export	3.54536	-1.34817	259.746	69.1568	Nucleus	105.69				C_617	0	166.238	44.2604	Q0P678	Zc3h18 Nhn1	Nucleus {ECO:0000250}.		nuclear speck [GO:0016607]; protein complex [GO:0043234]; metal ion binding [GO:0046872]; RNA binding [GO:0003723]		metal ion binding [GO:0046872]; RNA binding [GO:0003723]	GO:0003723; GO:0016607; GO:0043234; GO:0046872	K13092	105.694	Q0P678;H3BIW0;G3X8T2;H3BJN4	Zc3h18	0	3772100	306670	14	595
SRSF9_MOUSE	Serine/arginine-rich splicing factor 9 (Splicing factor, arginine/serine-rich 9)	Export	3.51766	-3.55875	34.5319	3.56628	Nucleus	25.661		18_SR rich splicing factors		C_495	17.788	614.252	63.4369	Q9D0B0	Srsf9 Sfrs9	Nucleus {ECO:0000250}.	Plays a role in constitutive splicing and can modulate the selection of alternative splice sites. Represses the splicing of MAPT/Tau exon 10 (By similarity). {ECO:0000250}.	nucleolus [GO:0005730]; nucleoplasm [GO:0005654]; protein domain specific binding [GO:0019904]; RNA binding [GO:0003723]; mRNA processing [GO:0006397]; negative regulation of mRNA splicing, via spliceosome [GO:0048025]; response to alkaloid [GO:0043279]; response to toxic substance [GO:0009636]; RNA splicing [GO:0008380]	mRNA processing [GO:0006397]; negative regulation of mRNA splicing, via spliceosome [GO:0048025]; response to alkaloid [GO:0043279]; response to toxic substance [GO:0009636]; RNA splicing [GO:0008380]	protein domain specific binding [GO:0019904]; RNA binding [GO:0003723]	GO:0003723; GO:0005654; GO:0005730; GO:0006397; GO:0008380; GO:0009636; GO:0019904; GO:0043279; GO:0048025	K21123	25.661	Q9D0B0;F6RTE1	Srsf9	2785400	13938000	439540	13	2081
ZRAB2_MOUSE	Zinc finger Ran-binding domain-containing protein 2 (Zinc finger protein 265) (Zinc finger, splicing)	Export	3.49591	-4.68412	11.7434	0	Nucleus	37.35				C_621	15.8562	186.206	0	Q9R020	Zranb2 Zfp265 Zis Znf265	Nucleus {ECO:0000250}.	Splice factor required for alternative splicing of TRA2B/SFRS10 transcripts. May interfere with constitutive 5'-splice site selection (By similarity). {ECO:0000250}.	nucleoplasm [GO:0005654]; metal ion binding [GO:0046872]; RNA binding [GO:0003723]; mRNA processing [GO:0006397]; RNA splicing [GO:0008380]	mRNA processing [GO:0006397]; RNA splicing [GO:0008380]	metal ion binding [GO:0046872]; RNA binding [GO:0003723]	GO:0003723; GO:0005654; GO:0006397; GO:0008380; GO:0046872		37.35	Q9R020;D3Z4U0;D3Z4T9;Q9R020-2;E9PUD0;V9GX51	Zranb2	2482900	4225200	0	9	324
SPRC_MOUSE	SPARC (Basement-membrane protein 40) (BM-40) (Osteonectin) (ON) (Secreted protein acidic and rich in cysteine)	Export	3.4885	-2.32567	93.2982	0		34.322	ER				0	59.7109	0	P07214	Sparc	Secreted, extracellular space, extracellular matrix, basement membrane {ECO:0000269|PubMed:3427055}. Note=In or around the basement membrane.	Appears to regulate cell growth through interactions with the extracellular matrix and cytokines. Binds calcium and copper, several types of collagen, albumin, thrombospondin, PDGF and cell membranes. There are two calcium binding sites; an acidic domain that binds 5 to 8 Ca(2+) with a low affinity and an EF-hand loop that binds a Ca(2+) ion with a high affinity.	basement membrane [GO:0005604]; cell surface [GO:0009986]; extracellular space [GO:0005615]; nuclear matrix [GO:0016363]; platelet alpha granule [GO:0031091]; platelet alpha granule membrane [GO:0031092]; proteinaceous extracellular matrix [GO:0005578]; calcium ion binding [GO:0005509]; collagen binding [GO:0005518]; extracellular matrix binding [GO:0050840]; bone development [GO:0060348]; cellul…	bone development [GO:0060348]; cellular response to growth factor stimulus [GO:0071363]; heart development [GO:0007507]; inner ear development [GO:0048839]; lung development [GO:0030324]; negative regulation of angiogenesis [GO:0016525]; negative regulation of endothelial cell proliferation [GO:0001937]; ossification [GO:0001503]; pigmentation [GO:0043473]; positive regulation of endothelial cell…	calcium ion binding [GO:0005509]; collagen binding [GO:0005518]; extracellular matrix binding [GO:0050840]	GO:0001503; GO:0001937; GO:0005509; GO:0005518; GO:0005578; GO:0005604; GO:0005615; GO:0007165; GO:0007507; GO:0009629; GO:0009986; GO:0010288; GO:0010595; GO:0016363; GO:0016525; GO:0022604; GO:0030324; GO:0031091; GO:0031092; GO:0032496; GO:0033591; GO:0034097; GO:0042060; GO:0042127; GO:0043434; GO:0043473; GO:0045471; GO:0046686; GO:0048839; GO:0050840; GO:0051384; GO:0051591; GO:0051592; GO:…		34.45	Q5NCU4;P07214	Sparc	0	1354900	0	2	779
CSK21_MOUSE	Casein kinase II subunit alpha (CK II alpha) (EC 2.7.11.1)	Export	3.4679	-3.40144	36.3592	4.93909	Nucleus	45.133		07_FACT-CK2 complex	Ksr1-CK2 complex::Ksr1-CK2-MEK-14-3-3 complex, PDGF treated::MKP3-CK2alpha complex	C_594::C_523	145.074	5274.78	716.534	Q60737	Csnk2a1 Ckiia	Nucleus {ECO:0000250|UniProtKB:P68400}.	Catalytic subunit of a constitutively active serine/threonine-protein kinase complex that phosphorylates a large number of substrates containing acidic residues C-terminal to the phosphorylated serine or threonine. Regulates numerous cellular processes, such as cell cycle progression, apoptosis and transcription, as well as viral infection. May act as a regulatory node which integrates and coordi…	cytoplasm [GO:0005737]; nucleoplasm [GO:0005654]; nucleus [GO:0005634]; NuRD complex [GO:0016581]; PcG protein complex [GO:0031519]; plasma membrane [GO:0005886]; protein kinase CK2 complex [GO:0005956]; Sin3 complex [GO:0016580]; ATP binding [GO:0005524]; beta-catenin binding [GO:0008013]; kinase activity [GO:0016301]; protein N-terminus binding [GO:0047485]; protein phosphatase regulator activi…	apoptotic process [GO:0006915]; cerebral cortex development [GO:0021987]; liver regeneration [GO:0097421]; mitotic spindle checkpoint [GO:0071174]; negative regulation of cysteine-type endopeptidase activity involved in apoptotic process [GO:0043154]; peptidyl-threonine phosphorylation [GO:0018107]; positive regulation of cell growth [GO:0030307]; positive regulation of cell proliferation [GO:000…	ATP binding [GO:0005524]; beta-catenin binding [GO:0008013]; kinase activity [GO:0016301]; protein N-terminus binding [GO:0047485]; protein phosphatase regulator activity [GO:0019888]; protein serine/threonine kinase activity [GO:0004674]; ribonucleoprotein complex binding [GO:0043021]	GO:0004674; GO:0005524; GO:0005634; GO:0005654; GO:0005737; GO:0005886; GO:0005956; GO:0006351; GO:0006355; GO:0006468; GO:0006915; GO:0008013; GO:0008284; GO:0016055; GO:0016301; GO:0016580; GO:0016581; GO:0018107; GO:0019888; GO:0021987; GO:0030177; GO:0030307; GO:0031519; GO:0033574; GO:0043021; GO:0043154; GO:0045732; GO:0046777; GO:0047485; GO:0048511; GO:0071174; GO:0097421; GO:1903076	K03097	45.134	Q60737;A2ANR6;Q6NSS6	Csnk2a1	22717000	119690000	4964700	79	1422
FAF1_MOUSE	FAS-associated factor 1	Export	3.45817	-2.52349	84.7932	16.3568	Nucleus	73.862					10.2945	872.901	168.385	P54731	Faf1	Nucleus {ECO:0000305}.	Potentiates but cannot initiate FAS-induced apoptosis.	cytoplasm [GO:0005737]; cytosol [GO:0005829]; nuclear envelope [GO:0005635]; nucleus [GO:0005634]; perinuclear region of cytoplasm [GO:0048471]; VCP-NPL4-UFD1 AAA ATPase complex [GO:0034098]; heat shock protein binding [GO:0031072]; NF-kappaB binding [GO:0051059]; protein domain specific binding [GO:0019904]; protein kinase binding [GO:0019901]; ubiquitin binding [GO:0043130]; ubiquitin protein l…	apoptotic process [GO:0006915]; cell death [GO:0008219]; cytoplasmic sequestering of NF-kappaB [GO:0007253]; positive regulation of cell death [GO:0010942]; positive regulation of extrinsic apoptotic signaling pathway via death domain receptors [GO:1902043]; positive regulation of protein complex assembly [GO:0031334]; regulation of cell adhesion [GO:0030155]; regulation of protein catabolic proc…	heat shock protein binding [GO:0031072]; NF-kappaB binding [GO:0051059]; protein domain specific binding [GO:0019904]; protein kinase binding [GO:0019901]; ubiquitin binding [GO:0043130]; ubiquitin protein ligase binding [GO:0031625]	GO:0005634; GO:0005635; GO:0005737; GO:0005829; GO:0006915; GO:0007253; GO:0008219; GO:0010942; GO:0019901; GO:0019904; GO:0030155; GO:0031072; GO:0031334; GO:0031625; GO:0034098; GO:0042176; GO:0043130; GO:0048471; GO:0051059; GO:1902043	K20703	73.863	P54731	Faf1	1612000	19807000	1166700	18	1052
DCLK1_MOUSE	Serine/threonine-protein kinase DCLK1 (EC 2.7.11.1) (Doublecortin-like and CAM kinase-like 1) (Doublecortin-like kinase 1)	Export	3.41861	-3.53086	35.0322	0		84.152					2.96145	103.746	0	Q9JLM8	Dclk1 Dcamkl1 Dclk		Probable kinase that may be involved in a calcium-signaling pathway controlling neuronal migration in the developing brain. May also participate in functions of the mature nervous system (By similarity). {ECO:0000250}.	intracellular [GO:0005622]; postsynaptic density of dendrite [GO:0014069]; ATP binding [GO:0005524]; protein kinase activity [GO:0004672]; protein serine/threonine kinase activity [GO:0004674]; axon extension [GO:0048675]; axonogenesis [GO:0007409]; brain development [GO:0007420]; central nervous system projection neuron axonogenesis [GO:0021952]; dendrite morphogenesis [GO:0048813]; forebrain de…	axon extension [GO:0048675]; axonogenesis [GO:0007409]; brain development [GO:0007420]; central nervous system projection neuron axonogenesis [GO:0021952]; dendrite morphogenesis [GO:0048813]; forebrain development [GO:0030900]; intracellular signal transduction [GO:0035556]; negative regulation of protein localization to nucleus [GO:1900181]; neuron migration [GO:0001764]; peptidyl-serine phosph…	ATP binding [GO:0005524]; protein kinase activity [GO:0004672]; protein serine/threonine kinase activity [GO:0004674]	GO:0001764; GO:0004672; GO:0004674; GO:0005524; GO:0005622; GO:0007409; GO:0007420; GO:0009615; GO:0014069; GO:0018105; GO:0018107; GO:0021952; GO:0030900; GO:0035556; GO:0048675; GO:0048813; GO:1900181	K08805	84.153	Q9JLM8;Q9JLM8-2;Q80VB6;H7BX36	Dclk1	463730	2354100	0	5	2227
SP16H_MOUSE	FACT complex subunit SPT16 (Chromatin-specific transcription elongation factor 140 kDa subunit) (FACT 140 kDa subunit) (FACTp140) (Facilitates chromatin transcription complex subunit SPT16)	Export	3.41664	-2.1636	174.6	29.1633	Nucleus	119.82		07_FACT-CK2 complex		C_594::C_617	0.912325	159.292	26.6064	Q920B9	Supt16h Fact140 Factp140 Supt16	Nucleus. Chromosome. Note=Colocalizes with RNA polymerase II on chromatin. Recruited to actively transcribed loci.	Component of the FACT complex, a general chromatin factor that acts to reorganize nucleosomes. The FACT complex is involved in multiple processes that require DNA as a template such as mRNA elongation, DNA replication and DNA repair. During transcription elongation the FACT complex acts as a histone chaperone that both destabilizes and restores nucleosomal structure. It facilitates the passage of…	chromosome [GO:0005694]; FACT complex [GO:0035101]; nucleus [GO:0005634]; histone binding [GO:0042393]; nucleosome binding [GO:0031491]; RNA binding [GO:0003723]; DNA repair [GO:0006281]; DNA replication [GO:0006260]; DNA replication-independent nucleosome organization [GO:0034724]; positive regulation of transcription elongation from RNA polymerase II promoter [GO:0032968]; transcription elongat…	DNA repair [GO:0006281]; DNA replication [GO:0006260]; DNA replication-independent nucleosome organization [GO:0034724]; positive regulation of transcription elongation from RNA polymerase II promoter [GO:0032968]; transcription elongation from RNA polymerase II promoter [GO:0006368]	histone binding [GO:0042393]; nucleosome binding [GO:0031491]; RNA binding [GO:0003723]	GO:0003723; GO:0005634; GO:0005694; GO:0006260; GO:0006281; GO:0006368; GO:0031491; GO:0032968; GO:0034724; GO:0035101; GO:0042393		119.825	Q920B9;G3X956	Supt16h;Supt16	142860	3614500	184350	12	604
1433E_MOUSE	14-3-3 protein epsilon (14-3-3E)	Export	3.41585	-9.10657	0.175574	0	Both	29.174					7994.81	1403.68	0	P62259	Ywhae	Nucleus {ECO:0000250|UniProtKB:P62258}. Cytoplasm {ECO:0000250|UniProtKB:P62258}. Melanosome {ECO:0000250|UniProtKB:P62258}.	Adapter protein implicated in the regulation of a large spectrum of both general and specialized signaling pathways. Binds to a large number of partners, usually by recognition of a phosphoserine or phosphothreonine motif. Binding generally results in the modulation of the activity of the binding partner. Positively regulates phosphorylated protein HSF1 nuclear export to the cytoplasm. {ECO:00002…	axon [GO:0030424]; central region of growth cone [GO:0090724]; cytoplasm [GO:0005737]; cytoplasmic vesicle membrane [GO:0030659]; cytosol [GO:0005829]; extracellular exosome [GO:0070062]; focal adhesion [GO:0005925]; kinesin complex [GO:0005871]; melanosome [GO:0042470]; membrane [GO:0016020]; mitochondrion [GO:0005739]; nucleus [GO:0005634]; plasma membrane [GO:0005886]; cadherin binding [GO:004…	cellular response to heat [GO:0034605]; cerebral cortex development [GO:0021987]; hippocampus development [GO:0021766]; MAPK cascade [GO:0000165]; negative regulation of calcium ion export from cell [GO:1905913]; negative regulation of calcium ion transmembrane transporter activity [GO:1901020]; negative regulation of peptidyl-serine dephosphorylation [GO:1902309]; negative regulation of protein …	cadherin binding [GO:0045296]; calcium channel regulator activity [GO:0005246]; enzyme binding [GO:0019899]; histone deacetylase binding [GO:0042826]; ion channel binding [GO:0044325]; MHC class II protein complex binding [GO:0023026]; phosphoprotein binding [GO:0051219]; phosphoserine residue binding [GO:0050815]; potassium channel regulator activity [GO:0015459]; protein domain specific binding…	GO:0000165; GO:0001764; GO:0003723; GO:0005246; GO:0005634; GO:0005737; GO:0005739; GO:0005829; GO:0005871; GO:0005886; GO:0005925; GO:0006605; GO:0015459; GO:0016020; GO:0019899; GO:0019904; GO:0021762; GO:0021766; GO:0021987; GO:0023026; GO:0030424; GO:0030659; GO:0031625; GO:0034605; GO:0035308; GO:0042470; GO:0042826; GO:0044325; GO:0045296; GO:0046827; GO:0046982; GO:0050815; GO:0051219; GO:…	K06630	29.174	P62259;F6WA09;D6REF3	Ywhae	1251900000	31851000	0	107	1124
ARI1_MOUSE	E3 ubiquitin-protein ligase ARIH1 (EC 2.3.2.-) (Protein ariadne-1 homolog) (ARI-1) (RING-type E3 ubiquitin transferase ARIH1) (UbcH7-binding protein) (UbcM4-interacting protein 77) (Ubiquitin-conjugating enzyme E2-binding protein 1)	Export	3.38901	-4.77302	9.25877	0	Both	64.016				C_612	19.9414	184.633	0	Q9Z1K5	Arih1 Ari Ubch7bp Uip77	Cytoplasm {ECO:0000250|UniProtKB:Q9Y4X5}. Nucleus {ECO:0000250|UniProtKB:Q9Y4X5}. Nucleus, Cajal body {ECO:0000250|UniProtKB:Q9Y4X5}. Note=Mainly cytoplasmic. Present in Lewy body. {ECO:0000250|UniProtKB:Q9Y4X5}.	E3 ubiquitin-protein ligase, which catalyzes ubiquitination of target proteins together with ubiquitin-conjugating enzyme E2 UBE2L3. Acts as an atypical E3 ubiquitin-protein ligase by working together with cullin-RING ubiquitin ligase (CRL) complexes and initiating ubiquitination of CRL substrates: associates with CRL complexes and specifically mediates addition of the first ubiquitin on CRLs tar…	Cajal body [GO:0015030]; Cul2-RING ubiquitin ligase complex [GO:0031462]; Cul3-RING ubiquitin ligase complex [GO:0031463]; Cul4A-RING E3 ubiquitin ligase complex [GO:0031464]; cytoplasm [GO:0005737]; Lewy body [GO:0097413]; nuclear body [GO:0016604]; SCF ubiquitin ligase complex [GO:0019005]; ubiquitin ligase complex [GO:0000151]; ubiquitin conjugating enzyme binding [GO:0031624]; ubiquitin prote…	positive regulation of proteasomal ubiquitin-dependent protein catabolic process [GO:0032436]; protein polyubiquitination [GO:0000209]; protein ubiquitination [GO:0016567]; protein ubiquitination involved in ubiquitin-dependent protein catabolic process [GO:0042787]; ubiquitin-dependent protein catabolic process [GO:0006511]	ubiquitin conjugating enzyme binding [GO:0031624]; ubiquitin protein ligase activity [GO:0061630]; ubiquitin protein ligase binding [GO:0031625]; ubiquitin-protein transferase activity [GO:0004842]; zinc ion binding [GO:0008270]	GO:0000151; GO:0000209; GO:0004842; GO:0005737; GO:0006511; GO:0008270; GO:0015030; GO:0016567; GO:0016604; GO:0019005; GO:0031462; GO:0031463; GO:0031464; GO:0031624; GO:0031625; GO:0032436; GO:0042787; GO:0061630; GO:0097413	K11968	64.017	Q9Z1K5;H9KV21;H7BWY7	Arih1	3122600	4189500	0	12	2324
PPA5_MOUSE	Tartrate-resistant acid phosphatase type 5 (TR-AP) (EC 3.1.3.2) (Tartrate-resistant acid ATPase) (TrATPase) (Type 5 acid phosphatase)	Export	3.3611	-5.21478	5.86672	0		36.807					38.2364	224.322	0	Q05117	Acp5 T5ap Trap	Lysosome.	May play a role in the process of bone resorption. The osteoclastic trap acts on nucleotide tri- and diphosphates with higher affinity, compared with other substrates.	extracellular exosome [GO:0070062]; lysosome [GO:0005764]; acid phosphatase activity [GO:0003993]; ferric iron binding [GO:0008199]; ferrous iron binding [GO:0008198]; bone morphogenesis [GO:0060349]; bone resorption [GO:0045453]; defense response to Gram-positive bacterium [GO:0050830]; dephosphorylation [GO:0016311]; negative regulation of inflammatory response [GO:0050728]; negative regulation…	bone morphogenesis [GO:0060349]; bone resorption [GO:0045453]; defense response to Gram-positive bacterium [GO:0050830]; dephosphorylation [GO:0016311]; negative regulation of inflammatory response [GO:0050728]; negative regulation of interleukin-12 production [GO:0032695]; negative regulation of interleukin-1 beta production [GO:0032691]; negative regulation of nitric oxide biosynthetic process …	acid phosphatase activity [GO:0003993]; ferric iron binding [GO:0008199]; ferrous iron binding [GO:0008198]	GO:0003993; GO:0005764; GO:0008198; GO:0008199; GO:0016311; GO:0032496; GO:0032691; GO:0032695; GO:0032720; GO:0032929; GO:0034097; GO:0045019; GO:0045453; GO:0050728; GO:0050830; GO:0060349; GO:0070062	K14379	36.807	Q05117	Acp5	5987400	5090100	0	5	1276
DDX6_MOUSE	Probable ATP-dependent RNA helicase DDX6 (EC 3.6.4.13) (ATP-dependent RNA helicase p54) (DEAD box protein 6) (Oncogene RCK homolog)	Export	3.34604	-6.0804	2.57522	0	Both	54.191				C_150	129.696	333.996	0	P54823	Ddx6 Hlr2 Rck	Cytoplasm, P-body {ECO:0000250|UniProtKB:P26196}. Cytoplasm {ECO:0000250|UniProtKB:P26196}. Nucleus {ECO:0000250|UniProtKB:P26196}. Note=Upon cellular stress, relocalizes to stress granules. {ECO:0000250|UniProtKB:P26196}.	In the process of mRNA degradation, plays a role in mRNA decapping (By similarity). Blocks autophagy in nutrient-rich conditions by repressing the expression of ATG-related genes through degration of their transcripts (PubMed:26098573). {ECO:0000250|UniProtKB:P26196, ECO:0000269|PubMed:26098573}.	cytoplasm [GO:0005737]; cytoplasmic stress granule [GO:0010494]; cytosol [GO:0005829]; heterochromatin [GO:0000792]; membrane [GO:0016020]; mitochondrion [GO:0005739]; nucleolus [GO:0005730]; nucleus [GO:0005634]; outer dense fiber [GO:0001520]; P granule [GO:0043186]; P-body [GO:0000932]; RISC complex [GO:0016442]; sperm annulus [GO:0097227]; ATP binding [GO:0005524]; ATP-dependent RNA helicase …	cytoplasmic mRNA processing body assembly [GO:0033962]; negative regulation of neuron differentiation [GO:0045665]; regulation of translation [GO:0006417]; RNA secondary structure unwinding [GO:0010501]; spermatogenesis [GO:0007283]; stem cell population maintenance [GO:0019827]; viral RNA genome packaging [GO:0019074]	ATP binding [GO:0005524]; ATP-dependent RNA helicase activity [GO:0004004]; cadherin binding [GO:0045296]; protein domain specific binding [GO:0019904]; RNA binding [GO:0003723]	GO:0000792; GO:0000932; GO:0001520; GO:0003723; GO:0004004; GO:0005524; GO:0005634; GO:0005730; GO:0005737; GO:0005739; GO:0005829; GO:0006417; GO:0007283; GO:0010494; GO:0010501; GO:0016020; GO:0016442; GO:0019074; GO:0019827; GO:0019904; GO:0033962; GO:0043186; GO:0045296; GO:0045665; GO:0097227	K12614	54.192	P54823	Ddx6	20309000	7578700	0	31	1054
PML_MOUSE	Protein PML	Export	3.31749	-3.50929	30.5943	0	Both	93.262					3.19684	97.8052	0	Q60953	Pml	Nucleus {ECO:0000250}. Nucleus, nucleoplasm. Cytoplasm. Nucleus, PML body. Nucleus, nucleolus {ECO:0000250}. Endoplasmic reticulum membrane; Peripheral membrane protein; Cytoplasmic side. Early endosome membrane {ECO:0000250}; Peripheral membrane protein {ECO:0000250}; Cytoplasmic side {ECO:0000250}. Note=Detected in the nucleolus after DNA damage. Acetylation at Lys-497 is essential for its nucl…	Functions via its association with PML-nuclear bodies (PML-NBs) in a wide range of important cellular processes, including tumor suppression, transcriptional regulation, apoptosis, senescence, DNA damage response, and viral defense mechanisms. Acts as the scaffold of PML-NBs allowing other proteins to shuttle in and out, a process which is regulated by SUMO-mediated modifications and interactions…	cytoplasm [GO:0005737]; cytosol [GO:0005829]; early endosome membrane [GO:0031901]; extrinsic component of endoplasmic reticulum membrane [GO:0042406]; nuclear chromosome, telomeric region [GO:0000784]; nuclear matrix [GO:0016363]; nuclear membrane [GO:0031965]; nucleolus [GO:0005730]; nucleoplasm [GO:0005654]; nucleus [GO:0005634]; PML body [GO:0016605]; cobalt ion binding [GO:0050897]; DNA bind…	activation of cysteine-type endopeptidase activity involved in apoptotic process [GO:0006919]; apoptotic process [GO:0006915]; branching involved in mammary gland duct morphogenesis [GO:0060444]; cell aging [GO:0007569]; cell cycle arrest [GO:0007050]; cell fate commitment [GO:0045165]; cellular response to interleukin-4 [GO:0071353]; cellular response to leukemia inhibitory factor [GO:1990830]; …	cobalt ion binding [GO:0050897]; DNA binding [GO:0003677]; protein heterodimerization activity [GO:0046982]; protein homodimerization activity [GO:0042803]; SMAD binding [GO:0046332]; SUMO binding [GO:0032183]; transcription coactivator activity [GO:0003713]; ubiquitin protein ligase binding [GO:0031625]; zinc ion binding [GO:0008270]	GO:0000784; GO:0001666; GO:0001932; GO:0002230; GO:0003677; GO:0003713; GO:0005634; GO:0005654; GO:0005730; GO:0005737; GO:0005829; GO:0006351; GO:0006355; GO:0006461; GO:0006605; GO:0006915; GO:0006919; GO:0006977; GO:0007050; GO:0007179; GO:0007182; GO:0007184; GO:0007569; GO:0008270; GO:0008285; GO:0008630; GO:0008631; GO:0009411; GO:0010332; GO:0010522; GO:0010761; GO:0016032; GO:0016363; GO:…	K10054	98.242	Q60953-2;Q60953	Pml	500590	2219300	0	4	1432
SMD3_MOUSE	Small nuclear ribonucleoprotein Sm D3 (Sm-D3) (snRNP core protein D3)	Export	3.31318	-6.72492	1.3596	0	Both	13.916		11_Spliceosomal snRNPs		C_613::C_618::C_620	326.639	444.097	0	P62320	Snrpd3	Cytoplasm, cytosol {ECO:0000250}. Nucleus {ECO:0000250}. Note=SMN-mediated assembly into core snRNPs occurs in the cytosol before SMN-mediated transport to the nucleus to be included in spliceosomes. {ECO:0000250}.	Core component of the spliceosomal U1, U2, U4 and U5 small nuclear ribonucleoproteins (snRNPs), the building blocks of the spliceosome. Thereby, plays an important role in the splicing of cellular pre-mRNAs. Most spliceosomal snRNPs contain a common set of Sm proteins SNRPB, SNRPD1, SNRPD2, SNRPD3, SNRPE, SNRPF and SNRPG that assemble in a heptameric protein ring on the Sm site of the small nucle…	catalytic step 2 spliceosome [GO:0071013]; commitment complex [GO:0000243]; cytoplasm [GO:0005737]; cytosol [GO:0005829]; extracellular exosome [GO:0070062]; methylosome [GO:0034709]; nuclear body [GO:0016604]; nucleoplasm [GO:0005654]; nucleus [GO:0005634]; pICln-Sm protein complex [GO:0034715]; precatalytic spliceosome [GO:0071011]; prespliceosome [GO:0071010]; SMN-Sm protein complex [GO:003471…	protein methylation [GO:0006479]; spliceosomal complex assembly [GO:0000245]; spliceosomal snRNP assembly [GO:0000387]	enzyme binding [GO:0019899]; histone pre-mRNA DCP binding [GO:0071208]; RNA binding [GO:0003723]; telomerase RNA binding [GO:0070034]; U1 snRNP binding [GO:1990446]; U2 snRNA binding [GO:0030620]; U7 snRNA binding [GO:0071209]	GO:0000243; GO:0000245; GO:0000387; GO:0003723; GO:0005634; GO:0005654; GO:0005682; GO:0005683; GO:0005685; GO:0005686; GO:0005687; GO:0005689; GO:0005697; GO:0005737; GO:0005829; GO:0006479; GO:0016604; GO:0019899; GO:0030620; GO:0034709; GO:0034715; GO:0034719; GO:0070034; GO:0070062; GO:0071010; GO:0071011; GO:0071013; GO:0071208; GO:0071209; GO:0097526; GO:1990446	K11088	13.916	P62320	Snrpd3	51148000	10077000	0	9	1133
EF2K_MOUSE	Eukaryotic elongation factor 2 kinase (eEF-2 kinase) (eEF-2K) (EC 2.7.11.20) (Calcium/calmodulin-dependent eukaryotic elongation factor 2 kinase)	Export	3.2983	-3.87102	19.8875	0		69.539					5.79613	115.27	0	O08796	Eef2k		Threonine kinase that regulates protein synthesis by controlling the rate of peptide chain elongation. Upon activation by a variety of upstream kinases including AMPK or TRPM7, phosphorylates the elongation factor EEF2 at a single site, renders it unable to bind ribosomes and thus inactive. In turn, the rate of protein synthesis is reduced. {ECO:0000269|PubMed:9144159}.	cytoplasm [GO:0005737]; postsynaptic density of dendrite [GO:0014069]; ATP binding [GO:0005524]; calcium ion binding [GO:0005509]; calmodulin binding [GO:0005516]; elongation factor-2 kinase activity [GO:0004686]; translation factor activity, RNA binding [GO:0008135]; cellular response to anoxia [GO:0071454]; cellular response to brain-derived neurotrophic factor stimulus [GO:1990416]; cellular r…	cellular response to anoxia [GO:0071454]; cellular response to brain-derived neurotrophic factor stimulus [GO:1990416]; cellular response to calcium ion [GO:0071277]; cellular response to cAMP [GO:0071320]; cellular response to insulin stimulus [GO:0032869]; negative regulation of apoptotic process [GO:0043066]; positive regulation of dendritic spine morphogenesis [GO:0061003]; positive regulatio…	ATP binding [GO:0005524]; calcium ion binding [GO:0005509]; calmodulin binding [GO:0005516]; elongation factor-2 kinase activity [GO:0004686]; translation factor activity, RNA binding [GO:0008135]	GO:0002931; GO:0004686; GO:0005509; GO:0005516; GO:0005524; GO:0005737; GO:0006414; GO:0008135; GO:0014069; GO:0031952; GO:0032869; GO:0043066; GO:0045807; GO:0046777; GO:0051965; GO:0061003; GO:0071277; GO:0071320; GO:0071454; GO:1990416; GO:1990637	K08292	81.739	Q3UWZ1;O08796;D3Z088	Eef2k	907610	2615600	0	6	671
TBB4A_MOUSE	Tubulin beta-4A chain (Tubulin beta-4 chain)	Export	3.25851	-2.85776	46.7758	8.03123	Cytoplasm	49.585		0_Tubulin dimer			12.006	561.588	96.4225	Q9D6F9	Tubb4a Tubb4	Cytoplasm, cytoskeleton.	Tubulin is the major constituent of microtubules. It binds two moles of GTP, one at an exchangeable site on the beta chain and one at a non-exchangeable site on the alpha chain.	cell projection [GO:0042995]; cilium [GO:0005929]; cytoplasm [GO:0005737]; extracellular exosome [GO:0070062]; internode region of axon [GO:0033269]; microtubule [GO:0005874]; microtubule cytoskeleton [GO:0015630]; myelin sheath [GO:0043209]; neuronal cell body [GO:0043025]; nucleus [GO:0005634]; calcium ion binding [GO:0005509]; GTP binding [GO:0005525]; GTPase activity [GO:0003924]; structural …	cell projection organization [GO:0030030]; microtubule-based process [GO:0007017]; negative regulation of microtubule polymerization [GO:0031115]	calcium ion binding [GO:0005509]; GTPase activity [GO:0003924]; GTP binding [GO:0005525]; structural constituent of cytoskeleton [GO:0005200]	GO:0003924; GO:0005200; GO:0005509; GO:0005525; GO:0005634; GO:0005737; GO:0005874; GO:0005929; GO:0007017; GO:0015630; GO:0030030; GO:0031115; GO:0033269; GO:0042995; GO:0043025; GO:0043209; GO:0070062	K07375	49.586	Q9D6F9	Tubb4a	1880000	12743000	668090	12	2113
KCD12_MOUSE	BTB/POZ domain-containing protein KCTD12 (Pfetin) (Predominantly fetal expressed T1 domain)	Export	3.2579	-8.50773	0.244734	0		35.892	TM				4042.49	989.334	0	Q6WVG3	Kctd12 Pfet1	Cell junction, synapse, presynaptic cell membrane {ECO:0000269|PubMed:20400944}. Cell junction, synapse, postsynaptic cell membrane {ECO:0000269|PubMed:20400944}. Note=Colocalizes with GABRB1.	Auxiliary subunit of GABA-B receptors that determine the pharmacology and kinetics of the receptor response. Increases agonist potency and markedly alter the G-protein signaling of the receptors by accelerating onset and promoting desensitization. {ECO:0000269|PubMed:20400944}.	cell junction [GO:0030054]; extracellular exosome [GO:0070062]; postsynaptic membrane [GO:0045211]; presynaptic membrane [GO:0042734]; receptor complex [GO:0043235]; identical protein binding [GO:0042802]; RNA binding [GO:0003723]; protein homooligomerization [GO:0051260]; regulation of G-protein coupled receptor protein signaling pathway [GO:0008277]	protein homooligomerization [GO:0051260]; regulation of G-protein coupled receptor protein signaling pathway [GO:0008277]	identical protein binding [GO:0042802]; RNA binding [GO:0003723]	GO:0003723; GO:0008277; GO:0030054; GO:0042734; GO:0042802; GO:0043235; GO:0045211; GO:0051260; GO:0070062		35.892	Q6WVG3;Q8C7J6;Q50H33-2;Q50H33	Kctd12	633010000	22449000	0	90	1552
SRS10_MOUSE	Serine/arginine-rich splicing factor 10 (FUS-interacting serine-arginine-rich protein 1) (Neural-salient serine/arginine-rich protein) (Neural-specific SR protein) (Splicing factor, arginine/serine-rich 13A) (TLS-associated protein with Ser-Arg repeats) (TASR) (TLS-associated protein with SR repeats) (TLS-associated serine-arginine protein) (TLS-associated SR protein)	Export	3.15052	-5.48535	3.39566	0	Nucleus	22.135		18_SR rich splicing factors		C_325::C_617	67.9486	230.73	0	Q9R0U0	Srsf10 Fusip1 Nssr Sfrs13a Srsf13a	Nucleus speckle {ECO:0000269|PubMed:10583508}.	Splicing factor that in its dephosphorylated form acts as a general repressor of pre-mRNA splicing. Seems to interfere with the U1 snRNP 5'-splice recognition of SNRNP70. Required for splicing repression in M-phase cells and after heat shock. Also acts as a splicing factor that specifically promotes exon skipping during alternative splicing. Interaction with YTHDC1, a RNA-binding protein that rec…	cytosol [GO:0005829]; nuclear speck [GO:0016607]; nucleoplasm [GO:0005654]; RNA binding [GO:0003723]; unfolded protein binding [GO:0051082]; cytosolic transport [GO:0016482]; mRNA export from nucleus [GO:0006406]; mRNA splice site selection [GO:0006376]; mRNA splicing, via spliceosome [GO:0000398]; negative regulation of mRNA splicing, via spliceosome [GO:0048025]; regulation of mRNA splicing, vi…	cytosolic transport [GO:0016482]; mRNA export from nucleus [GO:0006406]; mRNA splice site selection [GO:0006376]; mRNA splicing, via spliceosome [GO:0000398]; negative regulation of mRNA splicing, via spliceosome [GO:0048025]; regulation of mRNA splicing, via spliceosome [GO:0048024]; regulation of transcription, DNA-templated [GO:0006355]; RNA splicing, via transesterification reactions [GO:0000…	RNA binding [GO:0003723]; unfolded protein binding [GO:0051082]	GO:0000375; GO:0000398; GO:0003723; GO:0005654; GO:0005829; GO:0006355; GO:0006376; GO:0006406; GO:0016482; GO:0016607; GO:0048024; GO:0048025; GO:0051082	K12900	31.301	Q3TFP0;Q9R0U0-3;Q9R0U0-2;Q9R0U0;A3KG57	Srsf10;Srsf12	10640000	5235500	0	22	1306
TBB2B_MOUSE	Tubulin beta-2B chain	Export	3.11201	-4.0868	11.7973	1.35643	Cytoplasm	49.953		0_Tubulin dimer		C_406	295.391	3484.82	400.677	Q9CWF2	Tubb2b	Cytoplasm, cytoskeleton {ECO:0000250|UniProtKB:Q9BVA1}.	Tubulin is the major constituent of microtubules. It binds two moles of GTP, one at an exchangeable site on the beta chain and one at a non-exchangeable site on the alpha chain. Plays a critical role in proper axon guidance in both central and peripheral axon tracts. Implicated in neuronal migration. {ECO:0000250, ECO:0000250|UniProtKB:Q9BVA1}.	cytoplasm [GO:0005737]; microtubule [GO:0005874]; microtubule cytoskeleton [GO:0015630]; nucleus [GO:0005634]; GTP binding [GO:0005525]; GTPase activity [GO:0003924]; protein heterodimerization activity [GO:0046982]; structural constituent of cytoskeleton [GO:0005200]; microtubule-based process [GO:0007017]; neuron migration [GO:0001764]; positive regulation of axon guidance [GO:1902669]	microtubule-based process [GO:0007017]; neuron migration [GO:0001764]; positive regulation of axon guidance [GO:1902669]	GTPase activity [GO:0003924]; GTP binding [GO:0005525]; protein heterodimerization activity [GO:0046982]; structural constituent of cytoskeleton [GO:0005200]	GO:0001764; GO:0003924; GO:0005200; GO:0005525; GO:0005634; GO:0005737; GO:0005874; GO:0007017; GO:0015630; GO:0046982; GO:1902669	K07375	49.953	Q9CWF2	Tubb2b	46255000	79074000	2776200	30	2048
SRSF2_MOUSE	Serine/arginine-rich splicing factor 2 (Protein PR264) (Putative myelin regulatory factor 1) (MRF-1) (Splicing component, 35 kDa) (Splicing factor SC35) (SC-35) (Splicing factor, arginine/serine-rich 2)	Export	3.11171	-2.71621	41.9678	9.18476	Nucleus	25.476		09_SR rich splicing factors		C_263	66.467	2789.47	610.483	Q62093	Srsf2 Pr264 Sfrs10 Sfrs2	Nucleus {ECO:0000250}. Nucleus, nucleoplasm {ECO:0000250}. Nucleus speckle {ECO:0000250}. Note=Phosphorylation by SRPK2 provokes its redistribution from the nuclear specke to nucleoplasm. {ECO:0000250}.	Necessary for the splicing of pre-mRNA. It is required for formation of the earliest ATP-dependent splicing complex and interacts with spliceosomal components bound to both the 5'- and 3'-splice sites during spliceosome assembly. It also is required for ATP-dependent interactions of both U1 and U2 snRNPs with pre-mRNA (By similarity). Can bind to the myelin basic protein (MBP) gene MB3 regulatory…	cytosol [GO:0005829]; extracellular exosome [GO:0070062]; interchromatin granule [GO:0035061]; nuclear speck [GO:0016607]; nucleus [GO:0005634]; spliceosomal complex [GO:0005681]; pre-mRNA binding [GO:0036002]; protein kinase C binding [GO:0005080]; RNA binding [GO:0003723]; mitotic cell cycle [GO:0000278]; mRNA processing [GO:0006397]; regulation of alternative mRNA splicing, via spliceosome [GO…	mitotic cell cycle [GO:0000278]; mRNA processing [GO:0006397]; regulation of alternative mRNA splicing, via spliceosome [GO:0000381]; response to vitamin E [GO:0033197]; RNA splicing [GO:0008380]	pre-mRNA binding [GO:0036002]; protein kinase C binding [GO:0005080]; RNA binding [GO:0003723]	GO:0000278; GO:0000381; GO:0003723; GO:0005080; GO:0005634; GO:0005681; GO:0005829; GO:0006397; GO:0008380; GO:0016607; GO:0033197; GO:0035061; GO:0036002; GO:0070062	K12891	25.476	Q62093	Srsf2	10408000	63296000	4229900	18	1474
OSBL6_MOUSE	Oxysterol-binding protein-related protein 6 (ORP-6) (OSBP-related protein 6)	Export	3.09141	-2.06094	66.9786	0	Both	90.989					0	42.8663	0	Q8BXR9	Osbpl6	Nucleus envelope {ECO:0000269|PubMed:14593528}. Cytoplasm, cytosol {ECO:0000269|PubMed:14593528}. Endoplasmic reticulum membrane {ECO:0000269|PubMed:14593528}; Peripheral membrane protein {ECO:0000305}. Cell membrane {ECO:0000269|PubMed:14593528}; Peripheral membrane protein {ECO:0000305}.	Weakly binds 25-hydroxycholesterol. {ECO:0000250|UniProtKB:Q9BZF3}.	cytosol [GO:0005829]; endoplasmic reticulum membrane [GO:0005789]; nuclear membrane [GO:0031965]; perinuclear endoplasmic reticulum [GO:0097038]; plasma membrane [GO:0005886]; lipid binding [GO:0008289]; lipid transport [GO:0006869]	lipid transport [GO:0006869]	lipid binding [GO:0008289]	GO:0005789; GO:0005829; GO:0005886; GO:0006869; GO:0008289; GO:0031965; GO:0097038	K20463	108.92	V9GXX3;Q8BXR9-2;Q8BXR9;F8WIZ7	Osbpl6	0	972680	0	4	558
HNRH2_MOUSE	Heterogeneous nuclear ribonucleoprotein H2 (hnRNP H2) (Heterogeneous nuclear ribonucleoprotein H') (hnRNP H') [Cleaved into: Heterogeneous nuclear ribonucleoprotein H2, N-terminally processed]	Export	3.07821	-4.60313	6.99439	0	Nucleus	49.279				C_607	21.0302	147.093	0	P70333	Hnrnph2 Hnrph2	Nucleus, nucleoplasm {ECO:0000250}.	This protein is a component of the heterogeneous nuclear ribonucleoprotein (hnRNP) complexes which provide the substrate for the processing events that pre-mRNAs undergo before becoming functional, translatable mRNAs in the cytoplasm. Binds poly(RG) (By similarity). {ECO:0000250}.	cytosol [GO:0005829]; intracellular ribonucleoprotein complex [GO:0030529]; membrane [GO:0016020]; nucleoplasm [GO:0005654]; RNA binding [GO:0003723]		RNA binding [GO:0003723]	GO:0003723; GO:0005654; GO:0005829; GO:0016020; GO:0030529	K12898	49.28	P70333	Hnrnph2	3293100	3337700	0	2	1208
PP6R1_MOUSE	Serine/threonine-protein phosphatase 6 regulatory subunit 1 (SAPS domain family member 1)	Export	3.07086	-4.94177	5.03237	0	Cytoplasm	94.526		14_Protein phosphatase 6		C_615	34.1914	172.064	0	Q7TSI3	Ppp6r1 Kiaa1115 Pp6r1 Saps1	Cytoplasm {ECO:0000250}.	Regulatory subunit of protein phosphatase 6 (PP6). May function as a scaffolding PP6 subunit. Involved in the PP6-mediated dephosphorylation of NFKBIE opposing its degradation in response to TNF-alpha (By similarity). {ECO:0000250}.	cytosol [GO:0005829]; protein phosphatase binding [GO:0019903]; regulation of phosphoprotein phosphatase activity [GO:0043666]	regulation of phosphoprotein phosphatase activity [GO:0043666]	protein phosphatase binding [GO:0019903]	GO:0005829; GO:0019903; GO:0043666	K15499	94.527	Q7TSI3	Ppp6r1	5354000	3904300	0	13	1584
PURA_MOUSE	Transcriptional activator protein Pur-alpha (Purine-rich single-stranded DNA-binding protein alpha)	Export	3.05525	-7.1442	0.646802	0	Nucleus	34.883		08_PurA-PurB-Ybox1		C_571	740.09	478.692	0	P42669	Pura	Nucleus.	This is a probable transcription activator that specifically binds the purine-rich single strand of the PUR element located upstream of the c-Myc gene. May play a role in the initiation of DNA replication and in recombination.	cytoplasm [GO:0005737]; dendrite [GO:0030425]; DNA replication factor A complex [GO:0005662]; neuronal cell body [GO:0043025]; nucleus [GO:0005634]; DNA binding [GO:0003677]; double-stranded DNA binding [GO:0003690]; double-stranded telomeric DNA binding [GO:0003691]; purine-rich negative regulatory element binding [GO:0032422]; RNA binding [GO:0003723]; single-stranded DNA binding [GO:0003697]; …	apoptotic process [GO:0006915]; cell differentiation [GO:0030154]; cell proliferation [GO:0008283]; DNA unwinding involved in DNA replication [GO:0006268]; mitotic cell cycle checkpoint [GO:0007093]; negative regulation of transcription, DNA-templated [GO:0045892]; nervous system development [GO:0007399]; positive regulation of cell proliferation [GO:0008284]; transcription, DNA-templated [GO:000…	DNA binding [GO:0003677]; double-stranded DNA binding [GO:0003690]; double-stranded telomeric DNA binding [GO:0003691]; purine-rich negative regulatory element binding [GO:0032422]; RNA binding [GO:0003723]; single-stranded DNA binding [GO:0003697]; SMAD binding [GO:0046332]; transcription factor activity, sequence-specific DNA binding [GO:0003700]; transcription factor binding [GO:0008134]; tran…	GO:0000900; GO:0003677; GO:0003690; GO:0003691; GO:0003697; GO:0003700; GO:0003723; GO:0005634; GO:0005662; GO:0005737; GO:0006268; GO:0006351; GO:0006915; GO:0007093; GO:0007399; GO:0008134; GO:0008283; GO:0008284; GO:0030154; GO:0030425; GO:0032422; GO:0043025; GO:0045892; GO:0046332	K21772	34.884	P42669	Pura	115890000	10862000	0	16	973
MKL2_MOUSE	MKL/myocardin-like protein 2 (Myocardin-related transcription factor B) (MRTF-B)	Export	3.03942	-2.02628	64.0892	0	Nucleus	117.52					0	41.0171	0	P59759	Mkl2 Mrtfb	Nucleus {ECO:0000250}.	Acts as a transcriptional coactivator of serum response factor (SRF). Required for skeletal myogenic differentiation. {ECO:0000269|PubMed:12397177}.	cytoplasm [GO:0005737]; nucleus [GO:0005634]; actin binding [GO:0003779]; cadherin binding [GO:0045296]; RNA polymerase II transcription coactivator activity [GO:0001105]; transcription coactivator activity [GO:0003713]; transcription factor activity, sequence-specific DNA binding [GO:0003700]; actin cytoskeleton organization [GO:0030036]; blood vessel morphogenesis [GO:0048514]; cardiac muscle t…	actin cytoskeleton organization [GO:0030036]; blood vessel morphogenesis [GO:0048514]; cardiac muscle tissue development [GO:0048738]; embryonic organ development [GO:0048568]; forebrain development [GO:0030900]; gene expression [GO:0010467]; heart development [GO:0007507]; heart morphogenesis [GO:0003007]; in utero embryonic development [GO:0001701]; liver development [GO:0001889]; muscle organ …	actin binding [GO:0003779]; cadherin binding [GO:0045296]; RNA polymerase II transcription coactivator activity [GO:0001105]; transcription coactivator activity [GO:0003713]; transcription factor activity, sequence-specific DNA binding [GO:0003700]	GO:0001105; GO:0001701; GO:0001764; GO:0001889; GO:0003007; GO:0003700; GO:0003713; GO:0003779; GO:0005634; GO:0005737; GO:0007507; GO:0007517; GO:0010467; GO:0010468; GO:0030036; GO:0030900; GO:0031175; GO:0045296; GO:0045844; GO:0045893; GO:0045944; GO:0048514; GO:0048568; GO:0048738; GO:0051145		117.547	Q5DTZ3;P59759;G3X8R8	Mkl2	0	930720	0	2	594
MOCS3_MOUSE	Adenylyltransferase and sulfurtransferase MOCS3 (Molybdenum cofactor synthesis protein 3) [Includes: Molybdopterin-synthase adenylyltransferase (EC 2.7.7.80) (Adenylyltransferase MOCS3) (Sulfur carrier protein MOCS2A adenylyltransferase); Molybdopterin-synthase sulfurtransferase (EC 2.8.1.11) (Sulfur carrier protein MOCS2A sulfurtransferase) (Sulfurtransferase MOCS3)]	Export	3.00259	-5.31543	3.25346	0.142342	Cytoplasm	49.374					158.945	517.121	22.6245	A2BDX3	Mocs3 Uba4	Cytoplasm {ECO:0000255|HAMAP-Rule:MF_03049}.	Plays a central role in 2-thiolation of mcm(5)S(2)U at tRNA wobble positions of cytosolic tRNA(Lys), tRNA(Glu) and tRNA(Gln). Also essential during biosynthesis of the molybdenum cofactor. Acts by mediating the C-terminal thiocarboxylation of sulfur carriers URM1 and MOCS2A. Its N-terminus first activates URM1 and MOCS2A as acyl-adenylates (-COAMP), then the persulfide sulfur on the catalytic cys…	cytoplasm [GO:0005737]; cytosol [GO:0005829]; ATP binding [GO:0005524]; metal ion binding [GO:0046872]; molybdopterin-synthase adenylyltransferase activity [GO:0061605]; molybdopterin-synthase sulfurtransferase activity [GO:0061604]; nucleotidyltransferase activity [GO:0016779]; sulfurtransferase activity [GO:0016783]; thiosulfate sulfurtransferase activity [GO:0004792]; URM1 activating enzyme ac…	enzyme active site formation via cysteine modification to L-cysteine persulfide [GO:0018192]; Mo-molybdopterin cofactor biosynthetic process [GO:0006777]; protein urmylation [GO:0032447]; tRNA thio-modification [GO:0034227]; tRNA wobble position uridine thiolation [GO:0002143]; tRNA wobble uridine modification [GO:0002098]	ATP binding [GO:0005524]; metal ion binding [GO:0046872]; molybdopterin-synthase adenylyltransferase activity [GO:0061605]; molybdopterin-synthase sulfurtransferase activity [GO:0061604]; nucleotidyltransferase activity [GO:0016779]; sulfurtransferase activity [GO:0016783]; thiosulfate sulfurtransferase activity [GO:0004792]; URM1 activating enzyme activity [GO:0042292]	GO:0002098; GO:0002143; GO:0004792; GO:0005524; GO:0005737; GO:0005829; GO:0006777; GO:0016779; GO:0016783; GO:0018192; GO:0032447; GO:0034227; GO:0042292; GO:0046872; GO:0061604; GO:0061605	K11996	49.375	A2BDX3	Mocs3	24889000	11734000	156760	20	115
PPP6_MOUSE	Serine/threonine-protein phosphatase 6 catalytic subunit (PP6C) (EC 3.1.3.16)	Export	2.98352	-5.46867	2.75232	0.120837	Cytoplasm	35.159		14_Protein phosphatase 6		C_56	224.377	617.557	27.113	Q9CQR6	Ppp6c	Cytoplasm {ECO:0000250}.	A component of a signaling pathway regulating cell cycle progression in response to IL2 receptor stimulation. N-terminal domain restricts G1 to S phase progression in cancer cells, in part through control of cyclin D1. Downregulates MAP3K7 kinase activation of the IL1 signaling pathway by dephosphorylation of MAP3K7 (By similarity). {ECO:0000250}.	cytosol [GO:0005829]; metal ion binding [GO:0046872]; protein serine/threonine phosphatase activity [GO:0004722]; cell cycle [GO:0007049]; protein dephosphorylation [GO:0006470]	cell cycle [GO:0007049]; protein dephosphorylation [GO:0006470]	metal ion binding [GO:0046872]; protein serine/threonine phosphatase activity [GO:0004722]	GO:0004722; GO:0005829; GO:0006470; GO:0007049; GO:0046872	K15498	35.159	Q9CQR6	Ppp6c	35135000	14013000	187860	19	2028
PWP1_MOUSE	Periodic tryptophan protein 1 homolog	Export	2.97055	-3.29772	22.5943	0	Nucleus	55.586					3.30279	74.6243	0	Q99LL5	Pwp1	Nucleus {ECO:0000250}.	May play an important role in cell growth and/or transcription. {ECO:0000250}.	Golgi apparatus [GO:0005794]; nucleolus [GO:0005730]; nucleus [GO:0005634]; H4K20me3 modified histone binding [GO:1990889]; histone H4-K20 trimethylation [GO:0034773]; negative regulation of peptidyl-serine phosphorylation of STAT protein [GO:0033140]; positive regulation of stem cell differentiation [GO:2000738]	histone H4-K20 trimethylation [GO:0034773]; negative regulation of peptidyl-serine phosphorylation of STAT protein [GO:0033140]; positive regulation of stem cell differentiation [GO:2000738]	H4K20me3 modified histone binding [GO:1990889]	GO:0005634; GO:0005730; GO:0005794; GO:0033140; GO:0034773; GO:1990889; GO:2000738	K14791	55.587	Q99LL5	Pwp1	517180	1693300	0	3	1989
SRP14_MOUSE	Signal recognition particle 14 kDa protein (SRP14)	Export	2.96303	-4.66115	5.62153	0	Cytoplasm	12.51		04_Signal recognition particle		C_522	25.466	143.158	0	P16254	Srp14	Cytoplasm.	Signal-recognition-particle assembly has a crucial role in targeting secretory proteins to the rough endoplasmic reticulum membrane. SRP9 together with SRP14 and the Alu portion of the SRP RNA, constitutes the elongation arrest domain of SRP. The complex of SRP9 and SRP14 is required for SRP RNA binding.	extracellular exosome [GO:0070062]; nucleus [GO:0005634]; signal recognition particle, endoplasmic reticulum targeting [GO:0005786]; 7S RNA binding [GO:0008312]; endoplasmic reticulum signal peptide binding [GO:0030942]; RNA binding [GO:0003723]; protein targeting to ER [GO:0045047]; response to drug [GO:0042493]; SRP-dependent cotranslational protein targeting to membrane [GO:0006614]	protein targeting to ER [GO:0045047]; response to drug [GO:0042493]; SRP-dependent cotranslational protein targeting to membrane [GO:0006614]	7S RNA binding [GO:0008312]; endoplasmic reticulum signal peptide binding [GO:0030942]; RNA binding [GO:0003723]	GO:0003723; GO:0005634; GO:0005786; GO:0006614; GO:0008312; GO:0030942; GO:0042493; GO:0045047; GO:0070062	K03104	12.51	P16254;A2AUM6	Srp14	3987700	3248400	0	6	838
ABR_MOUSE	Active breakpoint cluster region-related protein	Export	2.95022	-4.63285	5.66938	0		92.486					24.7629	140.39	0	Q5SSL4	Abr		GTPase-activating protein for RAC and CDC42. Promotes the exchange of RAC or CDC42-bound GDP by GTP, thereby activating them (By similarity). {ECO:0000250}.	cytosol [GO:0005829]; membrane [GO:0016020]; plasma membrane [GO:0005886]; GTPase activator activity [GO:0005096]; Rho guanyl-nucleotide exchange factor activity [GO:0005089]; actin cytoskeleton organization [GO:0030036]; brain development [GO:0007420]; inner ear morphogenesis [GO:0042472]; intracellular signal transduction [GO:0035556]; negative regulation of blood vessel remodeling [GO:0060313]…	actin cytoskeleton organization [GO:0030036]; brain development [GO:0007420]; inner ear morphogenesis [GO:0042472]; intracellular signal transduction [GO:0035556]; negative regulation of blood vessel remodeling [GO:0060313]; negative regulation of cell migration [GO:0030336]; negative regulation of cellular extravasation [GO:0002692]; negative regulation of inflammatory response [GO:0050728]; neg…	GTPase activator activity [GO:0005096]; Rho guanyl-nucleotide exchange factor activity [GO:0005089]	GO:0002692; GO:0005089; GO:0005096; GO:0005829; GO:0005886; GO:0007420; GO:0016020; GO:0030036; GO:0030336; GO:0032496; GO:0035023; GO:0035556; GO:0042472; GO:0043114; GO:0043314; GO:0050728; GO:0050766; GO:0050885; GO:0060313	K20629	97.667	E9PUE7;Q5SSL4-4;Q5SSL4;Q5SSL4-2;Q5SSL4-3;H3BJY3;H3BKV6;Z4YN68;H3BKT3	Abr	3877600	3185600	0	20	365
TBB3_MOUSE	Tubulin beta-3 chain	Export	2.93428	-1.71171	85.8835	32.1265	Cytoplasm	50.418		0_Tubulin dimer		C_596	12.9984	1116.35	417.592	Q9ERD7	Tubb3	Cytoplasm, cytoskeleton.	Tubulin is the major constituent of microtubules. It binds two moles of GTP, one at an exchangeable site on the beta chain and one at a non-exchangeable site on the alpha chain. TUBB3 plays a critical role in proper axon guidance and mantainance. {ECO:0000269|PubMed:20074521}.	axon [GO:0030424]; cell periphery [GO:0071944]; cytoplasm [GO:0005737]; dendrite [GO:0030425]; extracellular exosome [GO:0070062]; intracellular [GO:0005622]; microtubule [GO:0005874]; microtubule cytoskeleton [GO:0015630]; neuronal cell body [GO:0043025]; nucleus [GO:0005634]; GTP binding [GO:0005525]; GTPase activity [GO:0003924]; peptide binding [GO:0042277]; structural constituent of cytoskel…	axon guidance [GO:0007411]; microtubule-based process [GO:0007017]; mitotic cell cycle [GO:0000278]	GTPase activity [GO:0003924]; GTP binding [GO:0005525]; peptide binding [GO:0042277]; structural constituent of cytoskeleton [GO:0005200]	GO:0000278; GO:0003924; GO:0005200; GO:0005525; GO:0005622; GO:0005634; GO:0005737; GO:0005874; GO:0007017; GO:0007411; GO:0015630; GO:0030424; GO:0030425; GO:0042277; GO:0043025; GO:0070062; GO:0071944	K07375	50.419	Q9ERD7	Tubb3	2035400	25331000	2893400	6	2180
MFAP4_MOUSE	Microfibril-associated glycoprotein 4	Export	2.89553	-2.81965	28.4161	6.35941		28.937	ER				39.9587	1135.47	254.114	Q9D1H9	Mfap4	Secreted, extracellular space, extracellular matrix {ECO:0000250|UniProtKB:P55083}.	Could be involved in calcium-dependent cell adhesion or intercellular interactions. May contribute to the elastic fiber assembly and/or maintenance. {ECO:0000250|UniProtKB:P55083}.	elastic fiber [GO:0071953]; extracellular exosome [GO:0070062]; extracellular matrix [GO:0031012]; extracellular region [GO:0005576]; extracellular space [GO:0005615]; microfibril [GO:0001527]; proteinaceous extracellular matrix [GO:0005578]; cell adhesion [GO:0007155]; cellular response to UV-B [GO:0071493]; elastic fiber assembly [GO:0048251]; regulation of collagen metabolic process [GO:001071…	cell adhesion [GO:0007155]; cellular response to UV-B [GO:0071493]; elastic fiber assembly [GO:0048251]; regulation of collagen metabolic process [GO:0010712]; supramolecular fiber organization [GO:0097435]; UV protection [GO:0009650]		GO:0001527; GO:0005576; GO:0005578; GO:0005615; GO:0007155; GO:0009650; GO:0010712; GO:0031012; GO:0048251; GO:0070062; GO:0071493; GO:0071953; GO:0097435		28.938	Q9D1H9;Q9D1H9-2	Mfap4	6257100	25765000	1760700	10	2099
DCAF5_MOUSE	DDB1- and CUL4-associated factor 5 (WD repeat-containing protein 22)	Export	2.87774	-1.91849	55.8061	0		103.67		19_E3 Ubiquitin ligase			0	35.7159	0	Q80T85	Dcaf5 Kiaa1824 Wdr22		May function as a substrate receptor for CUL4-DDB1 E3 ubiquitin-protein ligase complex. {ECO:0000250}.	Cul4-RING E3 ubiquitin ligase complex [GO:0080008]; mitochondrion [GO:0005739]; protein ubiquitination [GO:0016567]	protein ubiquitination [GO:0016567]		GO:0005739; GO:0016567; GO:0080008	K11800	103.676	Q80T85	Dcaf5	0	810430	0	4	1587
1433G_MOUSE	14-3-3 protein gamma [Cleaved into: 14-3-3 protein gamma, N-terminally processed]	Export	2.86065	-7.85114	0.258117	0	Cytoplasm	28.302					2352.59	607.245	0	P61982	Ywhag	Cytoplasm {ECO:0000250}.	Adapter protein implicated in the regulation of a large spectrum of both general and specialized signaling pathways. Binds to a large number of partners, usually by recognition of a phosphoserine or phosphothreonine motif. Binding generally results in the modulation of the activity of the binding partner.	cytoplasmic vesicle membrane [GO:0030659]; cytosol [GO:0005829]; extracellular exosome [GO:0070062]; focal adhesion [GO:0005925]; membrane [GO:0016020]; myelin sheath [GO:0043209]; actin binding [GO:0003779]; insulin-like growth factor receptor binding [GO:0005159]; protein domain specific binding [GO:0019904]; protein kinase C binding [GO:0005080]; receptor tyrosine kinase binding [GO:0030971]; …	cellular response to insulin stimulus [GO:0032869]; protein targeting [GO:0006605]; regulation of neuron differentiation [GO:0045664]; regulation of synaptic plasticity [GO:0048167]	actin binding [GO:0003779]; insulin-like growth factor receptor binding [GO:0005159]; protein domain specific binding [GO:0019904]; protein kinase C binding [GO:0005080]; receptor tyrosine kinase binding [GO:0030971]; RNA binding [GO:0003723]	GO:0003723; GO:0003779; GO:0005080; GO:0005159; GO:0005829; GO:0005925; GO:0006605; GO:0016020; GO:0019904; GO:0030659; GO:0030971; GO:0032869; GO:0043209; GO:0045664; GO:0048167; GO:0070062	K16198	28.303	P61982	Ywhag	368390000	13779000	0	25	1114
CSK2B_MOUSE	Casein kinase II subunit beta (CK II beta) (Phosvitin)	Export	2.85709	-2.38236	39.9962	11.6273		24.942		07_FACT-CK2 complex	Ksr1-CK2 complex::Ksr1-CK2-MEK-14-3-3 complex, PDGF treated::Fgf2-Ck2 complex	C_594	126.957	5077.78	1476.16	P67871	Csnk2b Ck2n		Plays a complex role in regulating the basal catalytic activity of the alpha subunit (By similarity). Participates in Wnt signaling. {ECO:0000250, ECO:0000269|PubMed:10806215, ECO:0000269|PubMed:16818610}.	cytoplasm [GO:0005737]; extracellular exosome [GO:0070062]; nucleus [GO:0005634]; protein kinase CK2 complex [GO:0005956]; chromatin binding [GO:0003682]; identical protein binding [GO:0042802]; metal ion binding [GO:0046872]; protein domain specific binding [GO:0019904]; protein kinase regulator activity [GO:0019887]; protein serine/threonine kinase activity [GO:0004674]; receptor binding [GO:00…	adiponectin-activated signaling pathway [GO:0033211]; endothelial tube morphogenesis [GO:0061154]; negative regulation of blood vessel endothelial cell migration [GO:0043537]; peptidyl-threonine phosphorylation [GO:0018107]; positive regulation of activin receptor signaling pathway [GO:0032927]; positive regulation of pathway-restricted SMAD protein phosphorylation [GO:0010862]; Wnt signaling pat…	chromatin binding [GO:0003682]; identical protein binding [GO:0042802]; metal ion binding [GO:0046872]; protein domain specific binding [GO:0019904]; protein kinase regulator activity [GO:0019887]; protein serine/threonine kinase activity [GO:0004674]; receptor binding [GO:0005102]; transcription factor binding [GO:0008134]	GO:0003682; GO:0004674; GO:0005102; GO:0005634; GO:0005737; GO:0005956; GO:0008134; GO:0010862; GO:0016055; GO:0018107; GO:0019887; GO:0019904; GO:0032927; GO:0033211; GO:0042802; GO:0043537; GO:0046872; GO:0061154; GO:0070062	K03115	24.942	P67871;G3UXG7;G3UZJ5;G3UZA4;G3UXU2;G3UZX4;G3UWU5	Csnk2b	19880000	115220000	10228000	36	1188
SPT5H_MOUSE	Transcription elongation factor SPT5 (DRB sensitivity-inducing factor large subunit) (DSIF large subunit)	Export	2.78372	-2.59151	30.1231	7.90157	Nucleus	120.66		13_DSIF complex		C_220	33.2175	1000.62	262.471	O55201	Supt5h Supt5	Nucleus {ECO:0000250}.	Component of the DRB sensitivity-inducing factor complex (DSIF complex), which regulates mRNA processing and transcription elongation by RNA polymerase II. DSIF positively regulates mRNA capping by stimulating the mRNA guanylyltransferase activity of RNGTT/CAP1A. DSIF also acts cooperatively with the negative elongation factor complex (NELF complex) to enhance transcriptional pausing at sites pro…	DSIF complex [GO:0032044]; nucleoplasm [GO:0005654]; nucleus [GO:0005634]; chromatin binding [GO:0003682]; DNA binding [GO:0003677]; enzyme binding [GO:0019899]; mRNA binding [GO:0003729]; protein heterodimerization activity [GO:0046982]; RNA binding [GO:0003723]; DNA-templated transcription, elongation [GO:0006354]; mRNA processing [GO:0006397]; negative regulation of DNA-templated transcription…	DNA-templated transcription, elongation [GO:0006354]; mRNA processing [GO:0006397]; negative regulation of DNA-templated transcription, elongation [GO:0032785]; negative regulation of mRNA polyadenylation [GO:1900364]; negative regulation of transcription from RNA polymerase II promoter [GO:0000122]; positive regulation of DNA-templated transcription, elongation [GO:0032786]; positive regulation …	chromatin binding [GO:0003682]; DNA binding [GO:0003677]; enzyme binding [GO:0019899]; mRNA binding [GO:0003729]; protein heterodimerization activity [GO:0046982]; RNA binding [GO:0003723]	GO:0000122; GO:0003677; GO:0003682; GO:0003723; GO:0003729; GO:0005634; GO:0005654; GO:0006354; GO:0006357; GO:0006368; GO:0006397; GO:0016239; GO:0019899; GO:0032044; GO:0032785; GO:0032786; GO:0045944; GO:0046982; GO:1900364	K15172	120.664	O55201;O55201-2	Supt5h	5201500	22705000	1818600	81	717
RAB6A_MOUSE	Ras-related protein Rab-6A (Rab-6)	Export	2.75151	-6.70445	0.635239	0		23.545	ER	03_Gcc2-Rab6A			533.071	338.627	0	P35279	Rab6a Rab6 MNCb-1660	Golgi apparatus membrane {ECO:0000250|UniProtKB:P20340}; Lipid-anchor {ECO:0000250|UniProtKB:P20340}. Note=BICD2 facilitates its targeting to Golgi apparatus membrane. {ECO:0000250|UniProtKB:P20340}.	Protein transport. Regulator of membrane traffic from the Golgi apparatus towards the endoplasmic reticulum (ER). Involved in COPI-independent retrograde transport from the Golgi to the ER (By similarity). {ECO:0000250|UniProtKB:P20340}.	cytoplasmic vesicle [GO:0031410]; cytosol [GO:0005829]; endosome to plasma membrane transport vesicle [GO:0070381]; extracellular exosome [GO:0070062]; Golgi apparatus [GO:0005794]; Golgi membrane [GO:0000139]; membrane [GO:0016020]; trans-Golgi network [GO:0005802]; GTP binding [GO:0005525]; GTPase activity [GO:0003924]; myosin V binding [GO:0031489]; protein domain specific binding [GO:0019904]…	antigen processing and presentation [GO:0019882]; early endosome to Golgi transport [GO:0034498]; intracellular protein transport [GO:0006886]; intra-Golgi vesicle-mediated transport [GO:0006891]; peptidyl-cysteine methylation [GO:0018125]; protein localization to Golgi apparatus [GO:0034067]; protein targeting to Golgi [GO:0000042]; retrograde transport, endosome to Golgi [GO:0042147]; retrograd…	GTPase activity [GO:0003924]; GTP binding [GO:0005525]; myosin V binding [GO:0031489]; protein domain specific binding [GO:0019904]	GO:0000042; GO:0000139; GO:0003924; GO:0005525; GO:0005794; GO:0005802; GO:0005829; GO:0006886; GO:0006890; GO:0006891; GO:0016020; GO:0018125; GO:0019882; GO:0019904; GO:0031410; GO:0031489; GO:0034067; GO:0034498; GO:0042147; GO:0070062; GO:0070381	K07893	23.59	P35279-2;P35279;D3YV69;P61294	Rab6a;Rab6b	83473000	7683800	0	9	944
AL14E_MOUSE	ARL14 effector protein (ARF7 effector protein)	Export	2.73614	-1.82409	49.3498	0	Cytoplasm	31.01					0	31.5839	0	Q8BIX3	Arl14ep Arf7ep	Cytoplasm {ECO:0000250}.	Through its interaction with ARL14 and MYO1E, may connect MHC class II-containing cytoplasmic vesicles to the actin network and hence controls the movement of these vesicles along the actin cytoskeleton in dendritic cells. {ECO:0000250}.	cytosol [GO:0005829]; focal adhesion [GO:0005925]; intracellular membrane-bounded organelle [GO:0043231]; nucleolus [GO:0005730]; nucleus [GO:0005634]; plasma membrane [GO:0005886]			GO:0005634; GO:0005730; GO:0005829; GO:0005886; GO:0005925; GO:0043231		31.011	Q8BIX3;Q8BIX3-2	Arl14ep	0	716670	0	2	1650
NAV1_MOUSE	Neuron navigator 1 (Pore membrane and/or filament-interacting-like protein 3)	Export	2.72973	-1.81982	49.0737	0	Cytoplasm	195.89					0	31.4071	0	Q8CH77	Nav1 Kiaa1151 Pomfil3	Cytoplasm, cytoskeleton {ECO:0000269|PubMed:15797708}. Note=Associates with a subset of microtubule plus ends. Enriched in neuronal growth cones.	May be involved in neuronal migration. {ECO:0000269|PubMed:15797708}.	axon initial segment [GO:0043194]; cytoplasm [GO:0005737]; microtubule [GO:0005874]; microtubule cytoskeleton [GO:0015630]; microtubule bundle formation [GO:0001578]; neuron migration [GO:0001764]	microtubule bundle formation [GO:0001578]; neuron migration [GO:0001764]		GO:0001578; GO:0001764; GO:0005737; GO:0005874; GO:0015630; GO:0043194	K16776	202.368	Q8CH77-2;Q8CH77	Nav1	0	712660	0	4	1768
F16B2_MOUSE	Protein FAM160B2 (Retinoic acid-induced protein 16)	Export	2.70202	-1.80135	47.8962	0		59.884					0	30.6535	0	Q80YR2	Fam160b2 Rai16								82.456	Q80YR2-2;Q80YR2	Fam160b2	0	695560	0	2	1608
SMN_MOUSE	Survival motor neuron protein	Export	2.68055	-1.78704	47.001	0	Both	17.563		11_Spliceosomal snRNPs		C_519::C_133	0	30.0806	0	P97801	Smn1 Smn	Nucleus, gem {ECO:0000250|UniProtKB:Q16637}. Nucleus, Cajal body {ECO:0000250|UniProtKB:Q16637}. Cytoplasm {ECO:0000250|UniProtKB:Q16637}. Cytoplasmic granule {ECO:0000250|UniProtKB:Q16637}. Perikaryon {ECO:0000250|UniProtKB:Q16637}. Cell projection {ECO:0000250|UniProtKB:Q16637}. Cytoplasm, myofibril, sarcomere, Z line {ECO:0000269|PubMed:17353360}. Note=Colocalizes with actin and at the Z-line …	The SMN complex plays a catalyst role in the assembly of small nuclear ribonucleoproteins (snRNPs), the building blocks of the spliceosome. Thereby, plays an important role in the splicing of cellular pre-mRNAs. Most spliceosomal snRNPs contain a common set of Sm proteins SNRPB, SNRPD1, SNRPD2, SNRPD3, SNRPE, SNRPF and SNRPG that assemble in a heptameric protein ring on the Sm site of the small n…	Cajal body [GO:0015030]; cytoplasm [GO:0005737]; cytoplasmic ribonucleoprotein granule [GO:0036464]; cytosol [GO:0005829]; Gemini of coiled bodies [GO:0097504]; neuron projection [GO:0043005]; nucleoplasm [GO:0005654]; nucleus [GO:0005634]; perikaryon [GO:0043204]; SMN complex [GO:0032797]; SMN-Sm protein complex [GO:0034719]; Z disc [GO:0030018]; identical protein binding [GO:0042802]; RNA bindi…	axonogenesis [GO:0007409]; DNA-templated transcription, termination [GO:0006353]; microtubule depolymerization [GO:0007019]; positive regulation of RNA splicing [GO:0033120]; regulation of neuron projection development [GO:0010975]; spliceosomal snRNP assembly [GO:0000387]	identical protein binding [GO:0042802]; RNA binding [GO:0003723]	GO:0000387; GO:0003723; GO:0005634; GO:0005654; GO:0005737; GO:0005829; GO:0006353; GO:0007019; GO:0007409; GO:0010975; GO:0015030; GO:0030018; GO:0032797; GO:0033120; GO:0034719; GO:0036464; GO:0042802; GO:0043005; GO:0043204; GO:0097504	K13129	31.254	B8JJX7;P97801	Smn1	0	682560	0	1	198
ELAV1_MOUSE	ELAV-like protein 1 (Elav-like generic protein) (Hu-antigen R) (HuR) (MelG)	Export	2.63596	-6.42312	0.700128	0	Both	36.169					401.823	281.327	0	P70372	Elavl1 Elra Hua	Cytoplasm {ECO:0000269|PubMed:9763509}. Nucleus {ECO:0000269|PubMed:9763509}. Note=Translocates into the cytoplasm following phosphorylation by MAPKAPK2. Likewise, phosphorylation by PRKCD promotes translocation from the nucleus into the cytoplasm, where it is associated with free and cytoskeleton-bound polysomes. {ECO:0000250|UniProtKB:Q15717}.	RNA-binding protein that binds to the 3'-UTR region of mRNAs and increases their stability. Involved in embryonic stem cells (ESCs) differentiation: preferentially binds mRNAs that are not methylated by N6-methyladenosine (m6A), stabilizing them, promoting ESCs differentiation (PubMed:24394384). Binds to poly-U elements and AU-rich elements (AREs) in the 3'-UTR of target mRNAs. Binds avidly to th…	cytoplasm [GO:0005737]; cytosol [GO:0005829]; membrane [GO:0016020]; nucleoplasm [GO:0005654]; nucleus [GO:0005634]; ribonucleoprotein complex [GO:1990904]; AU-rich element binding [GO:0017091]; double-stranded RNA binding [GO:0003725]; mRNA 3'-UTR AU-rich region binding [GO:0035925]; mRNA 3'-UTR binding [GO:0003730]; mRNA binding [GO:0003729]; protein homodimerization activity [GO:0042803]; prot…	3'-UTR-mediated mRNA stabilization [GO:0070935]; mRNA stabilization [GO:0048255]; negative regulation of gene silencing by miRNA [GO:0060965]; positive regulation of translation [GO:0045727]; regulation of stem cell population maintenance [GO:2000036]	AU-rich element binding [GO:0017091]; double-stranded RNA binding [GO:0003725]; mRNA 3'-UTR AU-rich region binding [GO:0035925]; mRNA 3'-UTR binding [GO:0003730]; mRNA binding [GO:0003729]; protein homodimerization activity [GO:0042803]; protein kinase binding [GO:0019901]; RNA binding [GO:0003723]	GO:0003723; GO:0003725; GO:0003729; GO:0003730; GO:0005634; GO:0005654; GO:0005737; GO:0005829; GO:0016020; GO:0017091; GO:0019901; GO:0035925; GO:0042803; GO:0045727; GO:0048255; GO:0060965; GO:0070935; GO:1990904; GO:2000036	K13088	36.169	P70372	Elavl1	62921000	6383600	0	18	1211
PAFA_MOUSE	Platelet-activating factor acetylhydrolase (PAF acetylhydrolase) (EC 3.1.1.47) (1-alkyl-2-acetylglycerophosphocholine esterase) (2-acetyl-1-alkylglycerophosphocholine esterase) (LDL-associated phospholipase A2) (LDL-PLA(2)) (PAF 2-acylhydrolase)	Export	2.62358	-1.74906	44.6956	0		23.593	ER				0	28.6052	0	Q60963	Pla2g7 Pafah	Secreted, extracellular space.	Modulates the action of platelet-activating factor (PAF) by hydrolyzing the sn-2 ester bond to yield the biologically inactive lyso-PAF. Has a specificity for substrates with a short residue at the sn-2 position. It is inactive against long-chain phospholipids.	cytoplasm [GO:0005737]; low-density lipoprotein particle [GO:0034362]; 1-alkyl-2-acetylglycerophosphocholine esterase activity [GO:0003847]; calcium-independent phospholipase A2 activity [GO:0047499]; phospholipid binding [GO:0005543]; inflammatory response [GO:0006954]; lipid catabolic process [GO:0016042]; lipid oxidation [GO:0034440]; low-density lipoprotein particle remodeling [GO:0034374]; p…	inflammatory response [GO:0006954]; lipid catabolic process [GO:0016042]; lipid oxidation [GO:0034440]; low-density lipoprotein particle remodeling [GO:0034374]; plasma lipoprotein oxidation [GO:0034441]; platelet activating factor metabolic process [GO:0046469]; positive regulation of monocyte chemotaxis [GO:0090026]	1-alkyl-2-acetylglycerophosphocholine esterase activity [GO:0003847]; calcium-independent phospholipase A2 activity [GO:0047499]; phospholipid binding [GO:0005543]	GO:0003847; GO:0005543; GO:0005737; GO:0006954; GO:0016042; GO:0034362; GO:0034374; GO:0034440; GO:0034441; GO:0046469; GO:0047499; GO:0090026	K01062	49.258	E9Q6J0;E9Q330;Q60963	Pla2g7	0	649080	0	1	432
PPM1G_MOUSE	Protein phosphatase 1G (EC 3.1.3.16) (Fibroblast growth factor-inducible protein 13) (FIN13) (Protein phosphatase 1C) (Protein phosphatase 2C isoform gamma) (PP2C-gamma) (Protein phosphatase magnesium-dependent 1 gamma)	Export	2.60967	-1.73978	44.1474	0	Nucleus	58.727				C_614::C_289	0	28.2544	0	Q61074	Ppm1g Fin13 Ppm1c	Nucleus {ECO:0000269|PubMed:9271424}. Membrane {ECO:0000250|UniProtKB:O15355}; Lipid-anchor {ECO:0000250|UniProtKB:O15355}.	May be involved in regulation of cell cycle. {ECO:0000269|PubMed:9271424}.	membrane [GO:0016020]; nucleoplasm [GO:0005654]; nucleus [GO:0005634]; metal ion binding [GO:0046872]; phosphoprotein phosphatase activity [GO:0004721]; protein serine/threonine phosphatase activity [GO:0004722]; cell cycle arrest [GO:0007050]; peptidyl-threonine dephosphorylation [GO:0035970]; protein dephosphorylation [GO:0006470]	cell cycle arrest [GO:0007050]; peptidyl-threonine dephosphorylation [GO:0035970]; protein dephosphorylation [GO:0006470]	metal ion binding [GO:0046872]; phosphoprotein phosphatase activity [GO:0004721]; protein serine/threonine phosphatase activity [GO:0004722]	GO:0004721; GO:0004722; GO:0005634; GO:0005654; GO:0006470; GO:0007050; GO:0016020; GO:0035970; GO:0046872	K17499	58.728	Q61074	Ppm1g	0	641120	0	1	1440
MSI2H_MOUSE	RNA-binding protein Musashi homolog 2 (Musashi-2)	Export	2.57672	-2.80783	18.4738	4.70222	Cytoplasm	30.893					36.1411	667.665	169.943	Q920Q6	Msi2 Msi2h	Cytoplasm {ECO:0000269|PubMed:11588182}. Note=Associated with polysomes.	RNA binding protein that regulates the expression of target mRNAs at the translation level. May play a role in the proliferation and maintenance of stem cells in the central nervous system. {ECO:0000269|PubMed:11588182, ECO:0000269|PubMed:12407178}.	cytoplasm [GO:0005737]; polysome [GO:0005844]; poly(U) RNA binding [GO:0008266]; RNA binding [GO:0003723]; single-stranded RNA binding [GO:0003727]; stem cell development [GO:0048864]	stem cell development [GO:0048864]	poly(U) RNA binding [GO:0008266]; RNA binding [GO:0003723]; single-stranded RNA binding [GO:0003727]	GO:0003723; GO:0003727; GO:0005737; GO:0005844; GO:0008266; GO:0048864	K14411	36.939	Q920Q6-3;Q920Q6-2;Q920Q6;B1AT10;B1AT13;Q61474-2;F8WJA5;Q61474	Msi2	5659300	15150000	1177500	9	1932
YBOX1_MOUSE	Nuclease-sensitive element-binding protein 1 (CCAAT-binding transcription factor I subunit A) (CBF-A) (DNA-binding protein B) (DBPB) (Enhancer factor I subunit A) (EFI-A) (Y-box transcription factor) (Y-box-binding protein 1) (YB-1)	Export	2.57496	-6.16536	0.814407	0	Both	35.73		08_PurA-PurB-Ybox1			297.537	242.316	0	P62960	Ybx1 Msy-1 Msy1 Nsep1 Yb1	Cytoplasm {ECO:0000250}. Nucleus {ECO:0000250}. Cytoplasmic granule {ECO:0000250|UniProtKB:P67809}. Secreted {ECO:0000250}. Note=Shuttles between nucleus and cytoplasm. Localized in cytoplasmic mRNP granules containing untranslated mRNAs. Shuttles between nucleus and cytoplasm. Predominantly cytoplasmic in proliferating cells. Cytotoxic stress and DNA damage enhance translocation to the nucleus. …	Mediates pre-mRNA alternative splicing regulation. Component of the CRD-mediated complex that promotes MYC mRNA stability. Binds to splice sites in pre-mRNA and regulates splice site selection. Binds and stabilizes cytoplasmic mRNA. Contributes to the regulation of translation by modulating the interaction between the mRNA and eukaryotic initiation factors. Binds to promoters that contain a Y-box…	CRD-mediated mRNA stability complex [GO:0070937]; cytoplasm [GO:0005737]; cytoplasmic stress granule [GO:0010494]; cytosol [GO:0005829]; extracellular exosome [GO:0070062]; histone pre-mRNA 3'end processing complex [GO:0071204]; intracellular membrane-bounded organelle [GO:0043231]; intracellular ribonucleoprotein complex [GO:0030529]; nuclear membrane [GO:0031965]; nucleus [GO:0005634]; U12-type…	CRD-mediated mRNA stabilization [GO:0070934]; in utero embryonic development [GO:0001701]; mRNA processing [GO:0006397]; negative regulation of striated muscle cell differentiation [GO:0051154]; negative regulation of transcription from RNA polymerase II promoter [GO:0000122]; positive regulation of cell division [GO:0051781]; positive regulation of transcription from RNA polymerase II promoter […	chromatin binding [GO:0003682]; DNA binding [GO:0003677]; GTPase binding [GO:0051020]; RNA binding [GO:0003723]; RNA polymerase II core promoter proximal region sequence-specific DNA binding [GO:0000978]; single-stranded DNA binding [GO:0003697]; transcriptional activator activity, RNA polymerase II core promoter proximal region sequence-specific binding [GO:0001077]	GO:0000122; GO:0000978; GO:0001077; GO:0001701; GO:0003677; GO:0003682; GO:0003697; GO:0003723; GO:0005634; GO:0005689; GO:0005737; GO:0005829; GO:0006355; GO:0006397; GO:0008380; GO:0010494; GO:0030529; GO:0031965; GO:0043231; GO:0045944; GO:0051020; GO:0051154; GO:0051781; GO:0070062; GO:0070934; GO:0070937; GO:0071204; GO:1903608	K09276	35.73	P62960;A2BGG7	Ybx1	46591000	5498400	0	21	1161
ELOB_MOUSE	Elongin-B (EloB) (Elongin 18 kDa subunit) (RNA polymerase II transcription factor SIII subunit B) (SIII p18) (Transcription elongation factor B polypeptide 2)	Export	2.51225	-6.26217	0.683051	0	Nucleus	13.17			Ubiquitin E3 ligase (Neurl2, Tceb1, Tceb2, Cul5, Rbx1)	C_53	360.472	246.221	0	P62869	Elob Tceb2	Nucleus {ECO:0000305}.	SIII, also known as elongin, is a general transcription elongation factor that increases the RNA polymerase II transcription elongation past template-encoded arresting sites. Subunit A is transcriptionally active and its transcription activity is strongly enhanced by binding to the dimeric complex of the SIII regulatory subunits B and C (elongin BC complex) (By similarity). In embryonic stem cell…	Cul2-RING ubiquitin ligase complex [GO:0031462]; Cul5-RING ubiquitin ligase complex [GO:0031466]; elongin complex [GO:0070449]; extracellular exosome [GO:0070062]; transcription factor complex [GO:0005667]; VCB complex [GO:0030891]; protein complex binding [GO:0032403]; transcription coactivator activity [GO:0003713]; ubiquitin protein ligase binding [GO:0031625]; positive regulation of transcrip…	positive regulation of transcription from RNA polymerase II promoter [GO:0045944]; protein ubiquitination [GO:0016567]; transcription, DNA-templated [GO:0006351]	protein complex binding [GO:0032403]; transcription coactivator activity [GO:0003713]; ubiquitin protein ligase binding [GO:0031625]	GO:0003713; GO:0005667; GO:0006351; GO:0016567; GO:0030891; GO:0031462; GO:0031466; GO:0031625; GO:0032403; GO:0045944; GO:0070062; GO:0070449	K03873	13.17	P62869;A6PWE0	Tceb2	56446000	5587000	0	14	1154
1433S_MOUSE	14-3-3 protein sigma (Stratifin)	Export	2.4425	-7.32548	0.234166	0	Both	27.706					1672.47	391.635	0	O70456	Sfn Mkrn3	Cytoplasm {ECO:0000269|PubMed:16710422}. Nucleus {ECO:0000269|PubMed:16710422}. Secreted {ECO:0000250}. Note=May be secreted by a non-classical secretory pathway. {ECO:0000250}.	Adapter protein implicated in the regulation of a large spectrum of both general and specialized signaling pathways. Binds to a large number of partners, usually by recognition of a phosphoserine or phosphothreonine motif. Binding generally results in the modulation of the activity of the binding partner. When bound to KRT17, regulates protein synthesis and epithelial cell growth by stimulating A…	cytoplasm [GO:0005737]; cytoplasmic vesicle membrane [GO:0030659]; cytosol [GO:0005829]; extracellular exosome [GO:0070062]; nucleus [GO:0005634]; cadherin binding [GO:0045296]; identical protein binding [GO:0042802]; phosphoprotein binding [GO:0051219]; protein domain specific binding [GO:0019904]; protein kinase binding [GO:0019901]; establishment of skin barrier [GO:0061436]; intrinsic apoptot…	establishment of skin barrier [GO:0061436]; intrinsic apoptotic signaling pathway in response to DNA damage [GO:0008630]; keratinization [GO:0031424]; keratinocyte development [GO:0003334]; keratinocyte differentiation [GO:0030216]; negative regulation of cysteine-type endopeptidase activity involved in apoptotic process [GO:0043154]; negative regulation of keratinocyte proliferation [GO:0010839]…	cadherin binding [GO:0045296]; identical protein binding [GO:0042802]; phosphoprotein binding [GO:0051219]; protein domain specific binding [GO:0019904]; protein kinase binding [GO:0019901]	GO:0000079; GO:0001836; GO:0003334; GO:0005634; GO:0005737; GO:0005829; GO:0008630; GO:0010482; GO:0010839; GO:0019901; GO:0019904; GO:0030216; GO:0030307; GO:0030659; GO:0031424; GO:0042802; GO:0043154; GO:0043588; GO:0045296; GO:0045606; GO:0046827; GO:0051219; GO:0051726; GO:0061436; GO:0070062	K06644	27.706	O70456	Sfn	261890000	8886600	0	7	735
NGAL_MOUSE	Neutrophil gelatinase-associated lipocalin (NGAL) (Lipocalin-2) (SV-40-induced 24P3 protein) (Siderocalin LCN2) (p25)	Export	2.42555	-6.03714	0.743782	0		22.875	ER				285.978	212.705	0	P11672	Lcn2	Secreted {ECO:0000269|PubMed:12453413, ECO:0000269|PubMed:8687399}. Note=Upon binding to the SLC22A17 (24p3R) receptor, it is internalized.	Iron-trafficking protein involved in multiple processes such as apoptosis, innate immunity and renal development. Binds iron through association with 2,5-dihydroxybenzoic acid (2,5-DHBA), a siderophore that shares structural similarities with bacterial enterobactin, and delivers or removes iron from the cell, depending on the context. Iron-bound form (holo-24p3) is internalized following binding …	cytosol [GO:0005829]; extracellular exosome [GO:0070062]; extracellular region [GO:0005576]; extracellular space [GO:0005615]; iron ion binding [GO:0005506]; protease binding [GO:0002020]; protein homodimerization activity [GO:0042803]; small molecule binding [GO:0036094]; transporter activity [GO:0005215]; cellular iron ion homeostasis [GO:0006879]; cellular response to hydrogen peroxide [GO:007…	cellular iron ion homeostasis [GO:0006879]; cellular response to hydrogen peroxide [GO:0070301]; cellular response to interleukin-1 [GO:0071347]; cellular response to lipopolysaccharide [GO:0071222]; cellular response to nutrient levels [GO:0031669]; cellular response to tumor necrosis factor [GO:0071356]; extrinsic apoptotic signaling pathway in absence of ligand [GO:0097192]; innate immune resp…	iron ion binding [GO:0005506]; protease binding [GO:0002020]; protein homodimerization activity [GO:0042803]; small molecule binding [GO:0036094]; transporter activity [GO:0005215]	GO:0002020; GO:0005215; GO:0005506; GO:0005576; GO:0005615; GO:0005829; GO:0006811; GO:0006879; GO:0009615; GO:0009635; GO:0010046; GO:0010628; GO:0015891; GO:0031346; GO:0031669; GO:0036094; GO:0042493; GO:0042803; GO:0045087; GO:0070062; GO:0070207; GO:0070301; GO:0071222; GO:0071347; GO:0071356; GO:0097192	K21129	22.875	P11672	Lcn2	44781000	4826500	0	5	813
EMAL2_MOUSE	Echinoderm microtubule-associated protein-like 2 (EMAP-2)	Export	2.3851	-5.2217	1.48218	0	Cytoplasm	90.791					95.7922	141.981	0	Q7TNG5	Eml2	Cytoplasm, cytoskeleton {ECO:0000250}. Cytoplasm, cytoskeleton, spindle {ECO:0000250}. Note=Colocalizes with the microtubule cytoskeleton. Colocalizes with the mitotic spindle (By similarity). {ECO:0000250}.	Tubulin binding protein that inhibits microtubule nucleation and growth, resulting in shorter microtubules. {ECO:0000250}.	cytoplasm [GO:0005737]; microtubule [GO:0005874]; microtubule cytoskeleton [GO:0015630]; spindle [GO:0005819]; microtubule binding [GO:0008017]; tubulin binding [GO:0015631]; negative regulation of microtubule polymerization [GO:0031115]; regulation of microtubule nucleation [GO:0010968]	negative regulation of microtubule polymerization [GO:0031115]; regulation of microtubule nucleation [GO:0010968]	microtubule binding [GO:0008017]; tubulin binding [GO:0015631]	GO:0005737; GO:0005819; GO:0005874; GO:0008017; GO:0010968; GO:0015630; GO:0015631; GO:0031115	K18595	70.734	E9QK48;Q7TNG5;Q7TNG5-2;D3YWS2;D6RGM3	Eml2	15000000	3221700	0	20	475
ZN787_MOUSE	Zinc finger protein 787	Export	2.38171	-1.5878	35.9559	0	Nucleus	40.477					0	23.0118	0	Q8BIF9	Znf787 Zfp787	Nucleus {ECO:0000305}.	May be involved in transcriptional regulation.	nucleus [GO:0005634]; DNA binding [GO:0003677]; metal ion binding [GO:0046872]; regulation of transcription, DNA-templated [GO:0006355]; transcription, DNA-templated [GO:0006351]	regulation of transcription, DNA-templated [GO:0006355]; transcription, DNA-templated [GO:0006351]	DNA binding [GO:0003677]; metal ion binding [GO:0046872]	GO:0003677; GO:0005634; GO:0006351; GO:0006355; GO:0046872		40.477	Q8BIF9	Znf787	0	522160	0	2	1647
PI42A_MOUSE	Phosphatidylinositol 5-phosphate 4-kinase type-2 alpha (EC 2.7.1.149) (1-phosphatidylinositol 5-phosphate 4-kinase 2-alpha) (Diphosphoinositide kinase 2-alpha) (Phosphatidylinositol 5-phosphate 4-kinase type II alpha) (PI(5)P 4-kinase type II alpha) (PIP4KII-alpha) (PtdIns(5)P-4-kinase isoform 2-alpha)	Export	2.37697	-5.33298	1.32343	0	Both	46.151					112.664	149.103	0	O70172	Pip4k2a Pip5k2a	Nucleus {ECO:0000250}. Cytoplasm. Cell membrane. Note=Localization to the nucleus is modulated by the interaction with PIP4K2B (By similarity). Localized to the demarcation membrane system (DMS). May translocate from the cytosol to the cell membrane upon activation of tyrosine phosphorylation. May translocate from the inner to the outer segments of the rod photoreceptor cells in response to light…	Catalyzes the phosphorylation of phosphatidylinositol 5-phosphate (PtdIns5P) on the fourth hydroxyl of the myo-inositol ring, to form phosphatidylinositol 4,5-bisphosphate (PtdIns(4,5)P2). May exert its function by regulating the levels of PtdIns5P, which functions in the cytosol by increasing AKT activity and in the nucleus signals through ING2. May regulate the pool of cytosolic PtdIns5P in res…	autophagosome [GO:0005776]; nucleus [GO:0005634]; plasma membrane [GO:0005886]; 1-phosphatidylinositol-5-phosphate 4-kinase activity [GO:0016309]; ATP binding [GO:0005524]; megakaryocyte development [GO:0035855]; positive regulation of autophagosome assembly [GO:2000786]; regulation of autophagy [GO:0010506]	megakaryocyte development [GO:0035855]; positive regulation of autophagosome assembly [GO:2000786]; regulation of autophagy [GO:0010506]	1-phosphatidylinositol-5-phosphate 4-kinase activity [GO:0016309]; ATP binding [GO:0005524]	GO:0005524; GO:0005634; GO:0005776; GO:0005886; GO:0010506; GO:0016309; GO:0035855; GO:2000786	K00920	46.152	O70172;F6RJE8;A2ASS3	Pip4k2a	17642000	3383300	0	11	722
DCAF8_MOUSE	DDB1- and CUL4-associated factor 8 (WD repeat-containing protein 42A)	Export	2.36036	-0.0352876	187.587	202.621	Both	66.031		19_E3 Ubiquitin ligase			7.97055	1495.17	1615	Q8N7N5	Dcaf8 D1Ucla4 H326 Wdr42a	Nucleus {ECO:0000250|UniProtKB:Q5TAQ9}. Cytoplasm {ECO:0000250|UniProtKB:Q5TAQ9}. Note=It shuttles between the nucleus and the cytoplasm. Nuclear import is mediated by KPNA1 and KPNB1 under the regulation of nuclear GTPase RAN. Nuclear export to the cytoplasm is XPO1 dependent. {ECO:0000250|UniProtKB:Q5TAQ9}.	May function as a substrate receptor for CUL4-DDB1 E3 ubiquitin-protein ligase complex. {ECO:0000250}.	Cul4-RING E3 ubiquitin ligase complex [GO:0080008]; cytoplasm [GO:0005737]; cytosol [GO:0005829]; mitochondrion [GO:0005739]; nucleoplasm [GO:0005654]; nucleus [GO:0005634]; protein ubiquitination [GO:0016567]	protein ubiquitination [GO:0016567]		GO:0005634; GO:0005654; GO:0005737; GO:0005739; GO:0005829; GO:0016567; GO:0080008	K11804	66.031	Q8N7N5;Q8N7N5-2;A2AHY8	Dcaf8	1248100	33927000	11190000	31	1820
EI3JA_MOUSE	Eukaryotic translation initiation factor 3 subunit J-A (eIF3j-A) (Eukaryotic translation initiation factor 3 subunit 1-A) (eIF-3-alpha-A) (eIF3 p35)	Export	2.33124	-5.22932	1.36481	0	Cytoplasm	29.343					101.77	138.896	0	Q3UGC7	Eif3j1 Eif3s1-1	Cytoplasm {ECO:0000250|UniProtKB:O75822, ECO:0000255|HAMAP-Rule:MF_03009}.	Component of the eukaryotic translation initiation factor 3 (eIF-3) complex, which is required for several steps in the initiation of protein synthesis. The eIF-3 complex associates with the 40S ribosome and facilitates the recruitment of eIF-1, eIF-1A, eIF-2:GTP:methionyl-tRNAi and eIF-5 to form the 43S pre-initiation complex (43S PIC). The eIF-3 complex stimulates mRNA recruitment to the 43S PI…	eukaryotic translation initiation factor 3 complex [GO:0005852]; translation initiation factor activity [GO:0003743]		translation initiation factor activity [GO:0003743]	GO:0003743; GO:0005852	K03245	29.344	Q3UGC7;Q66JS6	Eif3j1;Eif3j2	15936000	3151700	0	10	1348
SMD1_MOUSE	Small nuclear ribonucleoprotein Sm D1 (Sm-D1) (Sm-D autoantigen) (snRNP core protein D1)	Export	2.32528	-3.41296	7.39735	1.59001	Both	13.281		11_Spliceosomal snRNPs		C_613::C_618::C_620	99.7835	738.134	158.657	P62315	Snrpd1	Cytoplasm, cytosol {ECO:0000250}. Nucleus {ECO:0000250}. Note=SMN-mediated assembly into core snRNPs occurs in the cytosol before SMN-mediated transport to the nucleus to be included in spliceosomes. {ECO:0000250}.	Core component of the spliceosomal U1, U2, U4 and U5 small nuclear ribonucleoproteins (snRNPs), the building blocks of the spliceosome. Thereby, plays an important role in the splicing of cellular pre-mRNAs. Most spliceosomal snRNPs contain a common set of Sm proteins SNRPB, SNRPD1, SNRPD2, SNRPD3, SNRPE, SNRPF and SNRPG that assemble in a heptameric protein ring on the Sm site of the small nucle…	catalytic step 2 spliceosome [GO:0071013]; commitment complex [GO:0000243]; cytoplasm [GO:0005737]; cytosol [GO:0005829]; methylosome [GO:0034709]; nucleus [GO:0005634]; pICln-Sm protein complex [GO:0034715]; precatalytic spliceosome [GO:0071011]; prespliceosome [GO:0071010]; SMN-Sm protein complex [GO:0034719]; spliceosomal tri-snRNP complex [GO:0097526]; U1 snRNP [GO:0005685]; U12-type spliceos…	spliceosomal complex assembly [GO:0000245]; spliceosomal snRNP assembly [GO:0000387]	RNA binding [GO:0003723]; U1 snRNP binding [GO:1990446]	GO:0000243; GO:0000245; GO:0000387; GO:0003723; GO:0005634; GO:0005682; GO:0005685; GO:0005686; GO:0005687; GO:0005689; GO:0005737; GO:0005829; GO:0034709; GO:0034715; GO:0034719; GO:0071010; GO:0071011; GO:0071013; GO:0097526; GO:1990446	K11087	13.282	P62315	Snrpd1	15625000	16749000	1099300	7	1131
RTF1_MOUSE	RNA polymerase-associated protein RTF1 homolog	Export	2.26607	-1.51071	32.3173	0	Nucleus	80.796		06_PAF1 complex		C_594	0	20.6831	0	A2AQ19	Rtf1	Nucleus, nucleoplasm {ECO:0000250}.	Component of the PAF1 complex (PAF1C) which has multiple functions during transcription by RNA polymerase II and is implicated in regulation of development and maintenance of embryonic stem cell pluripotency. PAF1C associates with RNA polymerase II through interaction with POLR2A CTD non-phosphorylated and 'Ser-2'- and 'Ser-5'-phosphorylated forms and is involved in transcriptional elongation, ac…	Cdc73/Paf1 complex [GO:0016593]; nucleolus [GO:0005730]; RNA binding [GO:0003723]; RNA polymerase II C-terminal domain phosphoserine binding [GO:1990269]; single-stranded DNA binding [GO:0003697]; transcription factor activity, RNA polymerase II transcription factor binding [GO:0001076]; blastocyst growth [GO:0001832]; endodermal cell fate commitment [GO:0001711]; histone H3-K4 trimethylation [GO…	blastocyst growth [GO:0001832]; endodermal cell fate commitment [GO:0001711]; histone H3-K4 trimethylation [GO:0080182]; negative regulation of transcription from RNA polymerase II promoter [GO:0000122]; positive regulation of histone H3-K4 methylation [GO:0051571]; positive regulation of transcription elongation from RNA polymerase II promoter [GO:0032968]; positive regulation of transcription f…	RNA binding [GO:0003723]; RNA polymerase II C-terminal domain phosphoserine binding [GO:1990269]; single-stranded DNA binding [GO:0003697]; transcription factor activity, RNA polymerase II transcription factor binding [GO:0001076]	GO:0000122; GO:0001076; GO:0001711; GO:0001832; GO:0003697; GO:0003723; GO:0005730; GO:0006368; GO:0016055; GO:0016593; GO:0019827; GO:0032968; GO:0045944; GO:0051571; GO:0080182; GO:1990269	K15178	80.797	A2AQ19	Rtf1	0	469320	0	50	87
TBA4A_MOUSE	Tubulin alpha-4A chain (Alpha-tubulin 4) (Alpha-tubulin isotype M-alpha-4) (Tubulin alpha-4 chain)	Export	2.21279	-1.93922	24.6353	11.8812	Cytoplasm	49.924		0_Tubulin dimer		C_596	300.43	7401.17	3569.46	P68368	Tuba4a Tuba4	Cytoplasm, cytoskeleton.	Tubulin is the major constituent of microtubules. It binds two moles of GTP, one at an exchangeable site on the beta chain and one at a non-exchangeable site on the alpha chain.	cytoplasm [GO:0005737]; extracellular exosome [GO:0070062]; microtubule [GO:0005874]; microtubule cytoskeleton [GO:0015630]; enzyme binding [GO:0019899]; GTP binding [GO:0005525]; GTPase activity [GO:0003924]; structural constituent of cytoskeleton [GO:0005200]; microtubule-based process [GO:0007017]	microtubule-based process [GO:0007017]	enzyme binding [GO:0019899]; GTPase activity [GO:0003924]; GTP binding [GO:0005525]; structural constituent of cytoskeleton [GO:0005200]	GO:0003924; GO:0005200; GO:0005525; GO:0005737; GO:0005874; GO:0007017; GO:0015630; GO:0019899; GO:0070062	K07374	49.924	P68368;A0A087WQS4;A0A087WRB4;A0A087WSB0;A0A087WSL5;A0A087WS35	Tuba4a	47044000	167940000	24732000	56	1192
ACINU_MOUSE	Apoptotic chromatin condensation inducer in the nucleus (Acinus)	Export	2.21241	-1.47494	30.7356	0	Nucleus	65.356				C_534	0	19.6708	0	Q9JIX8	Acin1 Acinus	Nucleus {ECO:0000250}. Nucleus speckle {ECO:0000250}. Nucleus, nucleoplasm {ECO:0000250}. Note=Phosphorylation on Ser-1179 by SRPK2 redistributes it from the nuclear speckles to the nucleoplasm. {ECO:0000250}.	Auxiliary component of the splicing-dependent multiprotein exon junction complex (EJC) deposited at splice junction on mRNAs. The EJC is a dynamic structure consisting of core proteins and several peripheral nuclear and cytoplasmic associated factors that join the complex only transiently either during EJC assembly or during subsequent mRNA metabolism. Component of the ASAP complexes which bind R…	ASAP complex [GO:0061574]; cytosol [GO:0005829]; nuclear speck [GO:0016607]; nucleolus [GO:0005730]; nucleoplasm [GO:0005654]; nucleus [GO:0005634]; plasma membrane [GO:0005886]; RNA binding [GO:0003723]; apoptotic chromosome condensation [GO:0030263]; apoptotic process [GO:0006915]; erythrocyte differentiation [GO:0030218]; mRNA processing [GO:0006397]; negative regulation of mRNA splicing, via …	apoptotic chromosome condensation [GO:0030263]; apoptotic process [GO:0006915]; erythrocyte differentiation [GO:0030218]; mRNA processing [GO:0006397]; negative regulation of mRNA splicing, via spliceosome [GO:0048025]; positive regulation of apoptotic process [GO:0043065]; positive regulation of monocyte differentiation [GO:0045657]; RNA splicing [GO:0008380]	RNA binding [GO:0003723]	GO:0003723; GO:0005634; GO:0005654; GO:0005730; GO:0005829; GO:0005886; GO:0006397; GO:0006915; GO:0008380; GO:0016607; GO:0030218; GO:0030263; GO:0043065; GO:0045657; GO:0048025; GO:0061574	K12875	150.719	Q9JIX8-3;B8JJ92;Q9JIX8-2;B8JJ91;Q9JIX8-4;Q9JIX8;Q52KR6;F6RJ39	Acin1	0	446350	0	4	193
VPS16_MOUSE	Vacuolar protein sorting-associated protein 16 homolog (mVPS16)	Export	2.16822	-3.05722	8.42378	0	Cytoplasm	94.927		15_HOPS complex		C_548::C_245	5.28083	44.4846	0	Q920Q4	Vps16	Late endosome membrane {ECO:0000250|UniProtKB:Q9H269}; Peripheral membrane protein {ECO:0000250|UniProtKB:Q9H269}; Cytoplasmic side {ECO:0000250|UniProtKB:Q9H269}. Lysosome membrane {ECO:0000250|UniProtKB:Q9H269}; Peripheral membrane protein {ECO:0000250|UniProtKB:Q9H269}; Cytoplasmic side {ECO:0000250|UniProtKB:Q9H269}. Early endosome {ECO:0000250|UniProtKB:Q9H269, ECO:0000269|PubMed:21411634}. …	Plays a role in vesicle-mediated protein trafficking to lysosomal compartments including the endocytic membrane transport and autophagic pathways. Believed to act as a core component of the putative HOPS and CORVET endosomal tethering complexes which are proposed to be involved in the Rab5-to-Rab7 endosome conversion probably implicating MON1A/B, and via binding SNAREs and SNARE complexes to medi…	actin filament [GO:0005884]; autophagosome [GO:0005776]; clathrin-coated vesicle [GO:0030136]; CORVET complex [GO:0033263]; early endosome [GO:0005769]; early endosome membrane [GO:0031901]; HOPS complex [GO:0030897]; late endosome [GO:0005770]; late endosome membrane [GO:0031902]; lysosomal membrane [GO:0005765]; lysosome [GO:0005764]; recycling endosome [GO:0055037]; actin binding [GO:0003779];…	autophagosome maturation [GO:0097352]; endosomal transport [GO:0016197]; endosome to lysosome transport [GO:0008333]; intracellular protein transport [GO:0006886]; regulation of SNARE complex assembly [GO:0035542]; regulation of vacuole fusion, non-autophagic [GO:0032889]; vacuole organization [GO:0007033]; viral entry into host cell [GO:0046718]	actin binding [GO:0003779]	GO:0003779; GO:0005764; GO:0005765; GO:0005769; GO:0005770; GO:0005776; GO:0005884; GO:0006886; GO:0007033; GO:0008333; GO:0016197; GO:0030136; GO:0030897; GO:0031901; GO:0031902; GO:0032889; GO:0033263; GO:0035542; GO:0046718; GO:0055037; GO:0097352		94.928	Q920Q4;G3X8X7;A2BI90;Q920Q4-2	Vps16	826920	1009400	0	5	599
PSMD5_MOUSE	26S proteasome non-ATPase regulatory subunit 5 (26S protease subunit S5 basic) (26S proteasome subunit S5B)	Export	2.15868	-4.71992	1.70672	0		55.971				C_620	58.7519	100.273	0	Q8BJY1	Psmd5 Kiaa0072		Acts as a chaperone during the assembly of the 26S proteasome, specifically of the base subcomplex of the PA700/19S regulatory complex (RC). In the initial step of the base subcomplex assembly is part of an intermediate PSMD5:PSMC2:PSMC1:PSMD2 module which probably assembles with a PSMD10:PSMC4:PSMC5:PAAF1 module followed by dissociation of PSMD5 (By similarity). {ECO:0000250}.	proteasome accessory complex [GO:0022624]; proteasome regulatory particle, base subcomplex [GO:0008540]; proteasome regulatory particle assembly [GO:0070682]	proteasome regulatory particle assembly [GO:0070682]		GO:0008540; GO:0022624; GO:0070682	K06692	55.972	Q8BJY1	Psmd5	9199900	2275300	0	7	1654
PON1_MOUSE	Serum paraoxonase/arylesterase 1 (PON 1) (EC 3.1.1.2) (EC 3.1.1.81) (EC 3.1.8.1) (Aromatic esterase 1) (A-esterase 1) (Serum aryldialkylphosphatase 1)	Export	2.13568	-4.61256	1.82291	0		26.576	ER				51.6614	94.1738	0	P52430	Pon1 Pon	Secreted, extracellular space.	Hydrolyzes the toxic metabolites of a variety of organophosphorus insecticides. Capable of hydrolyzing a broad spectrum of organophosphate substrates and lactones, and a number of aromatic carboxylic acid esters. Mediates an enzymatic protection of low density lipoproteins against oxidative modification. {ECO:0000250|UniProtKB:P27169}.	blood microparticle [GO:0072562]; extracellular exosome [GO:0070062]; extracellular space [GO:0005615]; high-density lipoprotein particle [GO:0034364]; intracellular membrane-bounded organelle [GO:0043231]; spherical high-density lipoprotein particle [GO:0034366]; acyl-L-homoserine-lactone lactonohydrolase activity [GO:0102007]; aryldialkylphosphatase activity [GO:0004063]; arylesterase activity …	aromatic compound catabolic process [GO:0019439]; blood circulation [GO:0008015]; carboxylic acid catabolic process [GO:0046395]; cholesterol metabolic process [GO:0008203]; organophosphate catabolic process [GO:0046434]; phosphatidylcholine metabolic process [GO:0046470]; positive regulation of binding [GO:0051099]; positive regulation of cholesterol efflux [GO:0010875]; positive regulation of t…	acyl-L-homoserine-lactone lactonohydrolase activity [GO:0102007]; aryldialkylphosphatase activity [GO:0004063]; arylesterase activity [GO:0004064]; calcium ion binding [GO:0005509]; high-density lipoprotein particle binding [GO:0008035]; phospholipid binding [GO:0005543]; protein homodimerization activity [GO:0042803]	GO:0004063; GO:0004064; GO:0005509; GO:0005543; GO:0005615; GO:0008015; GO:0008035; GO:0008203; GO:0009636; GO:0010875; GO:0019439; GO:0031667; GO:0032411; GO:0034364; GO:0034366; GO:0042803; GO:0043231; GO:0046395; GO:0046434; GO:0046470; GO:0051099; GO:0070062; GO:0070542; GO:0072562; GO:0102007; GO:1902617	K01045	39.565	H3BK03;P52430;H3BLB8	Pon1	8089600	2136900	0	4	636
GCYB1_MOUSE	Guanylate cyclase soluble subunit beta-1 (GCS-beta-1) (EC 4.6.1.2) (Guanylate cyclase soluble subunit beta-3) (GCS-beta-3) (Soluble guanylate cyclase small subunit)	Export	2.1085	-5.27957	0.953966	0	Cytoplasm	70.597					134.128	127.954	0	O54865	Gucy1b3	Cytoplasm {ECO:0000250|UniProtKB:P16068}.	Mediates responses to nitric oxide (NO) by catalyzing the biosynthesis of the signaling molecule cGMP. {ECO:0000250|UniProtKB:P16068}.	cytoplasm [GO:0005737]; guanylate cyclase complex, soluble [GO:0008074]; plasma membrane [GO:0005886]; presynaptic active zone [GO:0048786]; cytidylate cyclase activity [GO:0047805]; GTP binding [GO:0005525]; guanylate cyclase activity [GO:0004383]; heme binding [GO:0020037]; Hsp90 protein binding [GO:0051879]; metal ion binding [GO:0046872]; protein heterodimerization activity [GO:0046982]; cell…	cellular response to nitric oxide [GO:0071732]; cGMP biosynthetic process [GO:0006182]; cGMP-mediated signaling [GO:0019934]; nitric oxide-cGMP-mediated signaling pathway [GO:0038060]; trans-synaptic signaling by nitric oxide, modulating synaptic transmission [GO:0099555]	cytidylate cyclase activity [GO:0047805]; GTP binding [GO:0005525]; guanylate cyclase activity [GO:0004383]; heme binding [GO:0020037]; Hsp90 protein binding [GO:0051879]; metal ion binding [GO:0046872]; protein heterodimerization activity [GO:0046982]	GO:0004383; GO:0005525; GO:0005737; GO:0005886; GO:0006182; GO:0008074; GO:0019934; GO:0020037; GO:0038060; GO:0046872; GO:0046982; GO:0047805; GO:0048786; GO:0051879; GO:0071732; GO:0099555	K12319	70.598	O54865	Gucy1b3	21003000	2903400	0	27	706
EXOS6_MOUSE	Exosome complex component MTR3 (Exosome component 6) (mRNA transport regulator 3 homolog)	Export	2.10506	-4.14521	2.68335	0	Both	28.37				C_81	27.5671	73.972	0	Q8BTW3	Exosc6 Mtr3	Cytoplasm {ECO:0000250}. Nucleus, nucleolus {ECO:0000250}. Nucleus {ECO:0000250}.	Non-catalytic component of the RNA exosome complex which has 3'->5' exoribonuclease activity and participates in a multitude of cellular RNA processing and degradation events. In the nucleus, the RNA exosome complex is involved in proper maturation of stable RNA species such as rRNA, snRNA and snoRNA, in the elimination of RNA processing by-products and non-coding 'pervasive' transcripts, such as…	cytoplasmic exosome (RNase complex) [GO:0000177]; exosome (RNase complex) [GO:0000178]; nuclear exosome (RNase complex) [GO:0000176]; nucleolus [GO:0005730]; RNA binding [GO:0003723]; DNA deamination [GO:0045006]; isotype switching [GO:0045190]; nuclear mRNA surveillance [GO:0071028]; nuclear-transcribed mRNA catabolic process, exonucleolytic, 3'-5' [GO:0034427]; polyadenylation-dependent snoRNA …	DNA deamination [GO:0045006]; isotype switching [GO:0045190]; nuclear mRNA surveillance [GO:0071028]; nuclear-transcribed mRNA catabolic process, exonucleolytic, 3'-5' [GO:0034427]; polyadenylation-dependent snoRNA 3'-end processing [GO:0071051]; positive regulation of isotype switching [GO:0045830]; rRNA 3'-end processing [GO:0031125]; rRNA catabolic process [GO:0016075]; U4 snRNA 3'-end process…	RNA binding [GO:0003723]	GO:0000176; GO:0000177; GO:0000178; GO:0003723; GO:0005730; GO:0016075; GO:0031125; GO:0034427; GO:0034475; GO:0045006; GO:0045190; GO:0045830; GO:0071028; GO:0071051	K12587	28.37	Q8BTW3	Exosc6	4316700	1678500	0	3	1682
SESN2_MOUSE	Sestrin-2 (EC 1.11.1.15)	Export	2.08886	-1.39257	27.3319	0	Cytoplasm	54.376					0	17.4924	0	P58043	Sesn2	Cytoplasm {ECO:0000250|UniProtKB:P58004}.	Functions as an intracellular leucine sensor that negatively regulates the TORC1 signaling pathway through the GATOR complex. In absence of leucine, binds the GATOR subcomplex GATOR2 and prevents TORC1 signaling. Binding of leucine to SESN2 disrupts its interaction with GATOR2 thereby activating the TORC1 signaling pathway (PubMed:18692468, PubMed:25259925). This stress-inducible metabolic regula…	ATG1/ULK1 kinase complex [GO:1990316]; cytoplasm [GO:0005737]; GATOR2 complex [GO:0061700]; mitochondrion [GO:0005739]; nucleus [GO:0005634]; GDP-dissociation inhibitor activity [GO:0005092]; leucine binding [GO:0070728]; oxidoreductase activity, acting on peroxide as acceptor [GO:0016684]; peroxiredoxin activity [GO:0051920]; sulfiredoxin activity [GO:0032542]; cellular response to amino acid st…	cellular response to amino acid starvation [GO:0034198]; cellular response to amino acid stimulus [GO:0071230]; cellular response to glucose starvation [GO:0042149]; cellular response to leucine [GO:0071233]; cellular response to leucine starvation [GO:1990253]; cellular response to oxidative stress [GO:0034599]; DNA damage response, signal transduction by p53 class mediator [GO:0030330]; fatty a…	GDP-dissociation inhibitor activity [GO:0005092]; leucine binding [GO:0070728]; oxidoreductase activity, acting on peroxide as acceptor [GO:0016684]; peroxiredoxin activity [GO:0051920]; sulfiredoxin activity [GO:0032542]	GO:0001932; GO:0005092; GO:0005634; GO:0005737; GO:0005739; GO:0006635; GO:0007005; GO:0009749; GO:0016239; GO:0016684; GO:0030308; GO:0030330; GO:0032042; GO:0032542; GO:0032868; GO:0034198; GO:0034599; GO:0036091; GO:0042149; GO:0042593; GO:0043491; GO:0046323; GO:0051920; GO:0061700; GO:0070328; GO:0070728; GO:0071230; GO:0071233; GO:0072593; GO:0090526; GO:1900182; GO:1901031; GO:1902010; GO:…	K20394	54.377	P58043	Sesn2	0	396920	0	2	1068
TBB4B_MOUSE	Tubulin beta-4B chain (Tubulin beta-2C chain)	Export	2.08611	-1.86886	22.0316	11.6736	Cytoplasm	49.83		0_Tubulin dimer			9859.57	217223	115097	P68372	Tubb4b Tubb2c	Cytoplasm, cytoskeleton.	Tubulin is the major constituent of microtubules. It binds two moles of GTP, one at an exchangeable site on the beta chain and one at a non-exchangeable site on the alpha chain.	cytoplasm [GO:0005737]; extracellular exosome [GO:0070062]; extracellular matrix [GO:0031012]; extracellular vesicle [GO:1903561]; microtubule [GO:0005874]; microtubule cytoskeleton [GO:0015630]; myelin sheath [GO:0043209]; nucleus [GO:0005634]; tubulin complex [GO:0045298]; double-stranded RNA binding [GO:0003725]; GTP binding [GO:0005525]; GTPase activity [GO:0003924]; structural constituent of…	microtubule-based process [GO:0007017]	double-stranded RNA binding [GO:0003725]; GTPase activity [GO:0003924]; GTP binding [GO:0005525]; structural constituent of cytoskeleton [GO:0005200]	GO:0003725; GO:0003924; GO:0005200; GO:0005525; GO:0005634; GO:0005737; GO:0005874; GO:0007017; GO:0015630; GO:0031012; GO:0043209; GO:0045298; GO:0070062; GO:1903561	K07375	49.831	P68372;G3UZR1	Tubb4b	1543900000	4929000000	797480000	704	1194
ARIP4_MOUSE	Helicase ARIP4 (EC 3.6.4.12) (Androgen receptor-interacting protein 4) (RAD54-like protein 2) (Steroid receptor-interacting SNF2 domain-containing protein-like)	Export	2.05996	-1.37331	26.5813	0	Nucleus	162.54					0	17.012	0	Q99NG0	Rad54l2 Arip4 Srisnf2l	Nucleus {ECO:0000269|PubMed:12058073, ECO:0000269|PubMed:15199138}. Note=Localizes in speckle-like nuclear compartments.	DNA helicase that modulates androgen receptor (AR)-dependent transactivation in a promoter-dependent manner. Not able to remodel mononucleosomes in vitro. Acts as an AR-coregulator in Sertoli cells. {ECO:0000269|PubMed:12058073, ECO:0000269|PubMed:16212558}.	nuclear speck [GO:0016607]; nucleus [GO:0005634]; ATP binding [GO:0005524]; ATPase activity [GO:0016887]; DNA binding [GO:0003677]; helicase activity [GO:0004386]; protein kinase binding [GO:0019901]; transcription cofactor activity [GO:0003712]; positive regulation of transcription from RNA polymerase II promoter [GO:0045944]	positive regulation of transcription from RNA polymerase II promoter [GO:0045944]	ATPase activity [GO:0016887]; ATP binding [GO:0005524]; DNA binding [GO:0003677]; helicase activity [GO:0004386]; protein kinase binding [GO:0019901]; transcription cofactor activity [GO:0003712]	GO:0003677; GO:0003712; GO:0004386; GO:0005524; GO:0005634; GO:0016607; GO:0016887; GO:0019901; GO:0045944	K10876	162.54	Q99NG0;E9QKL0	Rad54l2	0	386020	0	6	477
S30BP_MOUSE	SAP30-binding protein (Transcriptional regulator protein HCNGP)	Export	2.05758	-2.70682	10.331	0	Nucleus	33.832				C_517::C_565::C_182	3.40062	35.132	0	Q02614	Sap30bp Hcngp	Nucleus {ECO:0000269|PubMed:1459361}.	Induces cell death. May act as a transcriptional corepressor of a gene related to cell survival (By similarity). May be involved in the regulation of beta-2-microglobulin genes. {ECO:0000250}.	intermediate filament cytoskeleton [GO:0045111]; nucleoplasm [GO:0005654]; nucleus [GO:0005634]; apoptotic process [GO:0006915]; positive regulation of cell death [GO:0010942]; regulation of transcription, DNA-templated [GO:0006355]; transcription, DNA-templated [GO:0006351]	apoptotic process [GO:0006915]; positive regulation of cell death [GO:0010942]; regulation of transcription, DNA-templated [GO:0006355]; transcription, DNA-templated [GO:0006351]		GO:0005634; GO:0005654; GO:0006351; GO:0006355; GO:0006915; GO:0010942; GO:0045111		33.832	Q02614	Sap30bp	532500	797180	0	18	1272
NUCL_MOUSE	Nucleolin (Protein C23)	Export	2.04029	-3.42224	4.94133	1.2666	Both	76.722			Parvulin-associated pre-rRNP complex::SWAP complex::PU.1-associated protein complex	C_622::C_197	322.117	1591.69	407.994	P09405	Ncl Nuc	Nucleus, nucleolus. Cytoplasm {ECO:0000250}. Note=Localized in cytoplasmic mRNP granules containing untranslated mRNAs. {ECO:0000250}.	Nucleolin is the major nucleolar protein of growing eukaryotic cells. It is found associated with intranucleolar chromatin and pre-ribosomal particles. It induces chromatin decondensation by binding to histone H1. It is thought to play a role in pre-rRNA transcription and ribosome assembly. May play a role in the process of transcriptional elongation. Binds RNA oligonucleotides with 5'-UUAGGG-3' …	cell cortex [GO:0005938]; cytoplasmic ribonucleoprotein granule [GO:0036464]; extracellular exosome [GO:0070062]; intracellular ribonucleoprotein complex [GO:0030529]; membrane [GO:0016020]; nucleolus [GO:0005730]; nucleoplasm [GO:0005654]; nucleus [GO:0005634]; DNA topoisomerase binding [GO:0044547]; identical protein binding [GO:0042802]; mRNA 5'-UTR binding [GO:0048027]; protein C-terminus bin…	angiogenesis [GO:0001525]; cellular response to epidermal growth factor stimulus [GO:0071364]; cellular response to leukemia inhibitory factor [GO:1990830]; negative regulation of translation [GO:0017148]; positive regulation of transcription from RNA polymerase II promoter [GO:0045944]; positive regulation of transcription of nuclear large rRNA transcript from RNA polymerase I promoter [GO:19018…	DNA topoisomerase binding [GO:0044547]; identical protein binding [GO:0042802]; mRNA 5'-UTR binding [GO:0048027]; protein C-terminus binding [GO:0008022]; RNA binding [GO:0003723]; telomeric DNA binding [GO:0042162]	GO:0001525; GO:0003723; GO:0005634; GO:0005654; GO:0005730; GO:0005938; GO:0008022; GO:0016020; GO:0017148; GO:0030529; GO:0036464; GO:0042162; GO:0042802; GO:0044547; GO:0045944; GO:0048027; GO:0070062; GO:0071364; GO:1901838; GO:1990830	K11294	76.723	P09405	Ncl	50440000	36117000	2826900	102	795
MGN2_MOUSE	Protein mago nashi homolog 2	Export	2.03564	-3.06016	6.85806	1.97019	Nucleus	17.091		16_Exon junction complex		C_554	72.9872	500.551	143.799	Q9CQL1	Magohb Magoh-rs1 Magoh2	Nucleus {ECO:0000250}.	Involved in mRNA splicing and in the nonsense-mediated decay (NMD) pathway. {ECO:0000250}.	catalytic step 2 spliceosome [GO:0071013]; exon-exon junction complex [GO:0035145]; RNA binding [GO:0003723]; mRNA processing [GO:0006397]; mRNA transport [GO:0051028]; nuclear-transcribed mRNA catabolic process, nonsense-mediated decay [GO:0000184]; RNA splicing [GO:0008380]	mRNA processing [GO:0006397]; mRNA transport [GO:0051028]; nuclear-transcribed mRNA catabolic process, nonsense-mediated decay [GO:0000184]; RNA splicing [GO:0008380]	RNA binding [GO:0003723]	GO:0000184; GO:0003723; GO:0006397; GO:0008380; GO:0035145; GO:0051028; GO:0071013	K12877	17.092	Q9CQL1;P61327;A0A023T778;G3UZW7;G3UYI5	Magohb;Magoh	11429000	11358000	996350	9	1
HNRPF_MOUSE	Heterogeneous nuclear ribonucleoprotein F (hnRNP F) [Cleaved into: Heterogeneous nuclear ribonucleoprotein F, N-terminally processed]	Export	2.00291	-4.45265	1.81282	0.28185	Nucleus	43.685			DCS complex (Ptbp1, Ptbp2, Hnrph1, Hnrpf)	C_607	626.819	1136.31	176.669	Q9Z2X1	Hnrnpf Hnrpf	Nucleus, nucleoplasm {ECO:0000250}.	Component of the heterogeneous nuclear ribonucleoprotein (hnRNP) complexes which provide the substrate for the processing events that pre-mRNAs undergo before becoming functional, translatable mRNAs in the cytoplasm. Plays a role in the regulation of alternative splicing events. Binds G-rich sequences in pre-mRNAs and keeps target RNA in an unfolded state (By similarity). {ECO:0000250}.	catalytic step 2 spliceosome [GO:0071013]; cytosol [GO:0005829]; membrane [GO:0016020]; nucleoplasm [GO:0005654]; RNA binding [GO:0003723]; single-stranded RNA binding [GO:0003727]; TBP-class protein binding [GO:0017025]; mRNA processing [GO:0006397]; regulation of RNA splicing [GO:0043484]; RNA splicing [GO:0008380]	mRNA processing [GO:0006397]; regulation of RNA splicing [GO:0043484]; RNA splicing [GO:0008380]	RNA binding [GO:0003723]; single-stranded RNA binding [GO:0003727]; TBP-class protein binding [GO:0017025]	GO:0003723; GO:0003727; GO:0005654; GO:0005829; GO:0006397; GO:0008380; GO:0016020; GO:0017025; GO:0043484; GO:0071013	K12898	45.73	Q9Z2X1-2;Q9Z2X1;J3QM80;J3QMT0;J3QP45	Hnrnpf	98153000	25784000	1224100	19	2344
TBB5_MOUSE	Tubulin beta-5 chain	Export	2.00057	-1.86568	19.6356	10.8348	Cytoplasm	49.67		0_Tubulin dimer	Parvulin-associated pre-rRNP complex	C_596	2839.41	55753.3	30764.5	P99024	Tubb5	Cytoplasm, cytoskeleton {ECO:0000269|PubMed:26637975}.	Tubulin is the major constituent of microtubules. It binds two moles of GTP, one at an exchangeable site on the beta chain and one at a non-exchangeable site on the alpha chain.	cell body [GO:0044297]; cytoplasm [GO:0005737]; cytoplasmic ribonucleoprotein granule [GO:0036464]; cytosol [GO:0005829]; extracellular exosome [GO:0070062]; extracellular matrix [GO:0031012]; membrane raft [GO:0045121]; microtubule [GO:0005874]; microtubule cytoskeleton [GO:0015630]; nuclear envelope lumen [GO:0005641]; nucleus [GO:0005634]; tubulin complex [GO:0045298]; GTP binding [GO:0005525]…	cellular process [GO:0009987]; microtubule-based process [GO:0007017]; spindle assembly [GO:0051225]	GTPase activating protein binding [GO:0032794]; GTPase activity [GO:0003924]; GTP binding [GO:0005525]; MHC class I protein binding [GO:0042288]; protein complex binding [GO:0032403]; protein domain specific binding [GO:0019904]; structural constituent of cytoskeleton [GO:0005200]; ubiquitin protein ligase binding [GO:0031625]	GO:0003924; GO:0005200; GO:0005525; GO:0005634; GO:0005641; GO:0005737; GO:0005829; GO:0005874; GO:0007017; GO:0009987; GO:0015630; GO:0019904; GO:0031012; GO:0031625; GO:0032403; GO:0032794; GO:0036464; GO:0042288; GO:0044297; GO:0045121; GO:0045298; GO:0051225; GO:0070062	K07375	49.671	P99024	Tubb5	444620000	1265100000	213160000	172	1259
TBG2_MOUSE	Tubulin gamma-2 chain (Gamma-2-tubulin)	Export	2.00036	-3.87648	2.96248	0	Cytoplasm	51.121		0_Tubulin dimer			20.7895	61.5883	0	Q8VCK3	Tubg2	Cytoplasm, cytoskeleton, microtubule organizing center, centrosome {ECO:0000269|PubMed:19648910}. Note=Mainly localizes to the centrosome, but a fraction is found outside of the centrosome in the cytoplasm.	Tubulin is the major constituent of microtubules. The gamma chain is found at microtubule organizing centers (MTOC) such as the spindle poles or the centrosome. Pericentriolar matrix component that regulates alpha/beta chain minus-end nucleation, centrosome duplication and spindle formation (By similarity). {ECO:0000250}.	centrosome [GO:0005813]; cytoplasmic microtubule [GO:0005881]; gamma-tubulin complex [GO:0000930]; microtubule [GO:0005874]; pericentriolar material [GO:0000242]; spindle microtubule [GO:0005876]; GTP binding [GO:0005525]; GTPase activity [GO:0003924]; cytoplasmic microtubule organization [GO:0031122]; microtubule nucleation [GO:0007020]	cytoplasmic microtubule organization [GO:0031122]; microtubule nucleation [GO:0007020]	GTPase activity [GO:0003924]; GTP binding [GO:0005525]	GO:0000242; GO:0000930; GO:0003924; GO:0005525; GO:0005813; GO:0005874; GO:0005876; GO:0005881; GO:0007020; GO:0031122	K10389	51.122	Q8VCK3;P83887	Tubg2;Tubg1	3255400	1397500	0	6	1232
DCAF1_MOUSE	DDB1- and CUL4-associated factor 1 (Serine/threonine-protein kinase VPRBP) (EC 2.7.11.1)	Export	1.98822	-2.06281	21.2921	0	Both	159.28		19_E3 Ubiquitin ligase			1.13003	24.0606	0	Q80TR8	Dcaf1 Kiaa0800 Vprbp	Cytoplasm {ECO:0000250}. Nucleus {ECO:0000250}. Note=Associated with chromatin in a DDB1-independent and cell cycle-dependent manner: recruited to chromatin as DNA is being replicated and is released from chromatin before mitosis. {ECO:0000250}.	Acts both as a substrate recognition component of E3 ubiquitin-protein ligase complexes and as an atypical serine/threonine-protein kinase, playing key roles in various processes such as cell cycle, telomerase regulation and histone modification. Probable substrate-specific adapter of a DCX (DDB1-CUL4-X-box) E3 ubiquitin-protein ligase complex, named CUL4A-RBX1-DDB1-DCAF1/VPRBP complex, which med…	COP9 signalosome [GO:0008180]; Cul4-RING E3 ubiquitin ligase complex [GO:0080008]; cytoplasm [GO:0005737]; fibrillar center [GO:0001650]; nucleus [GO:0005634]; ATP binding [GO:0005524]; estrogen receptor binding [GO:0030331]; histone kinase activity (H2A-T120 specific) [GO:1990244]; B cell differentiation [GO:0030183]; cell competition in a multicellular organism [GO:0035212]; histone H2A-T120 ph…	B cell differentiation [GO:0030183]; cell competition in a multicellular organism [GO:0035212]; histone H2A-T120 phosphorylation [GO:1990245]; negative regulation of transcription from RNA polymerase II promoter [GO:0000122]; protein ubiquitination [GO:0016567]; transcription, DNA-templated [GO:0006351]; V(D)J recombination [GO:0033151]; viral process [GO:0016032]	ATP binding [GO:0005524]; estrogen receptor binding [GO:0030331]; histone kinase activity (H2A-T120 specific) [GO:1990244]	GO:0000122; GO:0001650; GO:0005524; GO:0005634; GO:0005737; GO:0006351; GO:0008180; GO:0016032; GO:0016567; GO:0030183; GO:0030331; GO:0033151; GO:0035212; GO:0080008; GO:1990244; GO:1990245	K11789	168.931	Q80TR8-4;Q80TR8;Q80TR8-2;Q80TR8-3	Vprbp	176950	545960	0	7	1589
ATRX_MOUSE	Transcriptional regulator ATRX (EC 3.6.4.12) (ATP-dependent helicase ATRX) (HP1 alpha-interacting protein) (HP1-BP38 protein) (Heterochromatin protein 2) (X-linked nuclear protein)	Export	1.98191	-1.32128	24.6353	0	Nucleus	278.58					0	15.7666	0	Q61687	Atrx Hp1bp2 Xnp	Nucleus. Chromosome, telomere. Nucleus, PML body {ECO:0000250}. Note=Associated with pericentromeric heterochromatin during interphase and mitosis, probably by interacting with CBX5/HP1 alpha. Colocalizes with histone H3.3, DAXX, HIRA and ASF1A at PML-nuclear bodies (By similarity). In embryonic stem cells localized to telomeres; localization is reduced after 12 d of induction of cell differentia…	Involved in transcriptional regulation and chromatin remodeling. Facilitates DNA replication in multiple cellular environments and is required for efficient replication of a subset of genomic loci. Binds to DNA tandem repeat sequences in both telomeres and euchromatin and in vitro binds DNA quadruplex structures. May help stabilizing G-rich regions into regular chromatin structures by remodeling …	condensed nuclear chromosome, centromeric region [GO:0000780]; heterochromatin [GO:0000792]; nuclear body [GO:0016604]; nuclear chromosome [GO:0000228]; nuclear chromosome, telomeric region [GO:0000784]; nuclear pericentric heterochromatin [GO:0031618]; nuclear subtelomeric heterochromatin [GO:1990707]; nucleoplasm [GO:0005654]; nucleus [GO:0005634]; pericentric heterochromatin [GO:0005721]; PML …	cellular response to hydroxyurea [GO:0072711]; chromatin remodeling [GO:0006338]; chromosome organization involved in meiotic cell cycle [GO:0070192]; covalent chromatin modification [GO:0016569]; DNA damage response, signal transduction by p53 class mediator [GO:0030330]; DNA repair [GO:0006281]; DNA replication-independent nucleosome assembly [GO:0006336]; forebrain development [GO:0030900]; me…	ATP binding [GO:0005524]; chromatin binding [GO:0003682]; chromo shadow domain binding [GO:0070087]; DNA binding [GO:0003677]; DNA translocase activity [GO:0015616]; helicase activity [GO:0004386]; histone binding [GO:0042393]; metal ion binding [GO:0046872]; methylated histone binding [GO:0035064]	GO:0000212; GO:0000228; GO:0000780; GO:0000784; GO:0000792; GO:0003677; GO:0003682; GO:0004386; GO:0005524; GO:0005634; GO:0005654; GO:0005721; GO:0006281; GO:0006334; GO:0006336; GO:0006338; GO:0006351; GO:0007283; GO:0010571; GO:0015616; GO:0016569; GO:0016604; GO:0016605; GO:0030330; GO:0030900; GO:0031297; GO:0031618; GO:0031933; GO:0032206; GO:0035064; GO:0035128; GO:0035264; GO:0042393; GO:…	K10779	278.587	Q61687	Atrx	0	357760	0	13	1463
TFP11_MOUSE	Tuftelin-interacting protein 11 (Septin and tuftelin-interacting protein 1) (STIP-1) (Tuftelin-interacting protein 39)	Export	1.92463	-1.28309	23.2795	0	Both	96.304				C_615	0	14.8988	0	Q9ERA6	Tfip11 Stip Tip39	Cytoplasm. Nucleus. Note=In the nucleus localizes to unique speckle domains in close proximity to nuclear speckles and not identical to paraspeckles.	Involved in pre-mRNA splicing, specifically in spliceosome disassembly during late-stage splicing events. Intron turnover seems to proceed through reactions in two lariat-intron associated complexes termed Intron Large (IL) and Intron Small (IS). In cooperation with DHX15 seems to mediate the transition of the U2, U5 and U6 snRNP-containing IL complex to the snRNP-free IS complex leading to effic…	catalytic step 2 spliceosome [GO:0071013]; cytoplasm [GO:0005737]; intracellular [GO:0005622]; nuclear chromosome, telomeric region [GO:0000784]; nuclear speck [GO:0016607]; nucleolus [GO:0005730]; nucleus [GO:0005634]; proteinaceous extracellular matrix [GO:0005578]; spliceosomal complex [GO:0005681]; U2-type post-mRNA release spliceosomal complex [GO:0071008]; DNA binding [GO:0003677]; biominer…	biomineral tissue development [GO:0031214]; cell differentiation [GO:0030154]; extracellular matrix organization [GO:0030198]; negative regulation of protein binding [GO:0032091]; negative regulation of protein complex assembly [GO:0031333]; regulation of transcription, DNA-templated [GO:0006355]; spliceosomal complex disassembly [GO:0000390]	DNA binding [GO:0003677]	GO:0000390; GO:0000784; GO:0003677; GO:0005578; GO:0005622; GO:0005634; GO:0005681; GO:0005730; GO:0005737; GO:0006355; GO:0016607; GO:0030154; GO:0030198; GO:0031214; GO:0031333; GO:0032091; GO:0071008; GO:0071013	K13103	96.305	Q9ERA6;D3YWC8	Tfip11	0	338070	0	4	2179
TBA1A_MOUSE	Tubulin alpha-1A chain (Alpha-tubulin 1) (Alpha-tubulin isotype M-alpha-1) (Tubulin alpha-1 chain) [Cleaved into: Detyrosinated tubulin alpha-1A chain]	Export	1.858	-1.9213	15.3387	8.76613	Cytoplasm	50.135		0_Tubulin dimer		C_517::C_565::C_182	253.76	3892.33	2224.49	P68369	Tuba1a Tuba1	Cytoplasm, cytoskeleton.	Tubulin is the major constituent of microtubules. It binds two moles of GTP, one at an exchangeable site on the beta chain and one at a non-exchangeable site on the alpha chain.	cytoplasmic microtubule [GO:0005881]; cytoplasmic ribonucleoprotein granule [GO:0036464]; extracellular exosome [GO:0070062]; membrane raft [GO:0045121]; microtubule [GO:0005874]; microtubule cytoskeleton [GO:0015630]; myelin sheath [GO:0043209]; nucleus [GO:0005634]; recycling endosome [GO:0055037]; GTP binding [GO:0005525]; GTPase activity [GO:0003924]; protein domain specific binding [GO:00199…	microtubule-based process [GO:0007017]	GTPase activity [GO:0003924]; GTP binding [GO:0005525]; protein domain specific binding [GO:0019904]; structural constituent of cytoskeleton [GO:0005200]	GO:0003924; GO:0005200; GO:0005525; GO:0005634; GO:0005874; GO:0005881; GO:0007017; GO:0015630; GO:0019904; GO:0036464; GO:0043209; GO:0045121; GO:0055037; GO:0070062	K07374	50.136	P68369;P05214	Tuba1a;Tuba3a	39736000	88321000	15413000	49	1193
NEDD8_MOUSE	NEDD8 (Neddylin) (Neural precursor cell expressed developmentally down-regulated protein 8) (NEDD-8) (Ubiquitin-like protein Nedd8)	Export	1.84147	-6.01439	0.336358	0	Nucleus	8.9723				C_387	475.008	159.772	0	P29595	Nedd8 Nedd-8	Nucleus {ECO:0000269|PubMed:12215427}. Note=Mainly nuclear.	Ubiquitin-like protein which plays an important role in cell cycle control and embryogenesis. Covalent attachment to its substrates requires prior activation by the E1 complex UBE1C-APPBP1 and linkage to the E2 enzyme UBE2M. Attachment of NEDD8 to cullins activates their associated E3 ubiquitin ligase activity, and thus promotes polyubiquitination and proteasomal degradation of cyclins and other …	extracellular exosome [GO:0070062]; nucleus [GO:0005634]; ubiquitin protein ligase binding [GO:0031625]; protein localization [GO:0008104]; protein neddylation [GO:0045116]; regulation of transcription from RNA polymerase II promoter [GO:0006357]; response to organic cyclic compound [GO:0014070]	protein localization [GO:0008104]; protein neddylation [GO:0045116]; regulation of transcription from RNA polymerase II promoter [GO:0006357]; response to organic cyclic compound [GO:0014070]	ubiquitin protein ligase binding [GO:0031625]	GO:0005634; GO:0006357; GO:0008104; GO:0014070; GO:0031625; GO:0045116; GO:0070062	K12158	8.972	P29595	Nedd8	74381000	3625400	0	8	925
VP33A_MOUSE	Vacuolar protein sorting-associated protein 33A	Export	1.83795	-2.76434	6.84756	0	Cytoplasm	67.554		15_HOPS complex		C_548	4.71521	32.2877	0	Q9D2N9	Vps33a Bf Buff	Cytoplasmic vesicle {ECO:0000250|UniProtKB:Q63615}. Late endosome membrane {ECO:0000305}; Peripheral membrane protein {ECO:0000305}; Cytoplasmic side {ECO:0000305}. Lysosome membrane {ECO:0000269|PubMed:27628032}; Peripheral membrane protein {ECO:0000305}; Cytoplasmic side {ECO:0000305}. Early endosome {ECO:0000305}. Cytoplasmic vesicle, autophagosome {ECO:0000269|PubMed:27628032}. Cytoplasmic ve…	Plays a role in vesicle-mediated protein trafficking to lysosomal compartments including the endocytic membrane transport and autophagic pathways. Believed to act as a core component of the putative HOPS and CORVET endosomal tethering complexes which are proposed to be involved in the Rab5-to-Rab7 endosome conversion probably implicating MON1A/B, and via binding SNAREs and SNARE complexes to medi…	autophagosome [GO:0005776]; clathrin-coated vesicle [GO:0030136]; CORVET complex [GO:0033263]; early endosome [GO:0005769]; HOPS complex [GO:0030897]; late endosome [GO:0005770]; late endosome membrane [GO:0031902]; lysosomal membrane [GO:0005765]; lysosome [GO:0005764]; perinuclear region of cytoplasm [GO:0048471]; autophagosome maturation [GO:0097352]; endosome to lysosome transport [GO:0008333…	autophagosome maturation [GO:0097352]; endosome to lysosome transport [GO:0008333]; lysosome localization [GO:0032418]; melanosome localization [GO:0032400]; pigmentation [GO:0043473]; platelet formation [GO:0030220]; protein transport [GO:0015031]; regulation of developmental pigmentation [GO:0048070]; regulation of lysosomal lumen pH [GO:0035751]; vesicle docking involved in exocytosis [GO:0006…		GO:0005764; GO:0005765; GO:0005769; GO:0005770; GO:0005776; GO:0006904; GO:0008333; GO:0015031; GO:0016192; GO:0030136; GO:0030220; GO:0030897; GO:0031902; GO:0032400; GO:0032418; GO:0033263; GO:0035751; GO:0043473; GO:0048070; GO:0048471; GO:0097352	K20182	67.555	Q9D2N9	Vps33a	738350	732640	0	6	2106
KC1A_MOUSE	Casein kinase I isoform alpha (CKI-alpha) (EC 2.7.11.1) (CK1)	Export	1.81843	-3.36509	3.67149	0	Both	37.567				C_80::C_271	11.8616	43.5498	0	Q8BK63	Csnk1a1	Cytoplasm {ECO:0000250|UniProtKB:P48729}. Cytoplasm, cytoskeleton, microtubule organizing center, centrosome {ECO:0000250|UniProtKB:P48729}. Chromosome, centromere, kinetochore {ECO:0000250|UniProtKB:P48729}. Nucleus speckle {ECO:0000250|UniProtKB:P48729}. Cytoplasm, cytoskeleton, cilium basal body {ECO:0000269|PubMed:25644602}. Note=Localizes to the centrosome in interphase cells, and to kinetoc…	Casein kinases are operationally defined by their preferential utilization of acidic proteins such as caseins as substrates. Can phosphorylate a large number of proteins. Participates in Wnt signaling. Phosphorylates CTNNB1 at 'Ser-45'. May phosphorylate PER1 and PER2. May play a role in segregating chromosomes during mitosis. May play a role in keratin cytoskeleton disassembly and thereby, it ma…	beta-catenin destruction complex [GO:0030877]; centrosome [GO:0005813]; ciliary basal body [GO:0036064]; cilium [GO:0005929]; condensed chromosome kinetochore [GO:0000777]; cytoplasm [GO:0005737]; cytosol [GO:0005829]; intracellular ribonucleoprotein complex [GO:0030529]; keratin filament [GO:0045095]; membrane [GO:0016020]; mRNA cleavage and polyadenylation specificity factor complex [GO:0005847…	cell cycle [GO:0007049]; cell division [GO:0051301]; cell morphogenesis [GO:0000902]; Golgi organization [GO:0007030]; intermediate filament cytoskeleton organization [GO:0045104]; peptidyl-serine phosphorylation [GO:0018105]; phagocytosis [GO:0006909]; positive regulation of proteasomal ubiquitin-dependent protein catabolic process [GO:0032436]; protein phosphorylation [GO:0006468]; regulation o…	ATP binding [GO:0005524]; protein kinase activity [GO:0004672]; protein serine/threonine kinase activity [GO:0004674]	GO:0000777; GO:0000902; GO:0004672; GO:0004674; GO:0005524; GO:0005634; GO:0005737; GO:0005813; GO:0005829; GO:0005847; GO:0005929; GO:0006468; GO:0006909; GO:0007030; GO:0007049; GO:0008360; GO:0016020; GO:0016055; GO:0016607; GO:0018105; GO:0030529; GO:0030877; GO:0032436; GO:0036064; GO:0045095; GO:0045104; GO:0051301; GO:1904424		38.915	Q8BK63-2;H7BXB1;E9Q4G7;Q8BK63;E9Q2U6;E9Q3W1;E9PWB2	Csnk1a1	1857400	988190	0	4	381
TNIK_MOUSE	Traf2 and NCK-interacting protein kinase (EC 2.7.11.1)	Export	1.79411	-1.19607	20.4039	0	Both	144.25					0	13.0585	0	P83510	Tnik Kiaa0551	Nucleus {ECO:0000269|PubMed:19816403}. Cytoplasm {ECO:0000269|PubMed:19816403}. Recycling endosome {ECO:0000250}. Cytoplasm, cytoskeleton {ECO:0000250}. Note=Associated with recycling endosomes and the cytoskeletal fraction upon RAP2A overexpression. {ECO:0000250}.	Serine/threonine kinase that acts as an essential activator of the Wnt signaling pathway. Recruited to promoters of Wnt target genes and required to activate their expression. May act by phosphorylating TCF4/TCF7L2. Appears to act upstream of the JUN N-terminal pathway. May play a role in the response to environmental stress. Part of a signaling complex composed of NEDD4, RAP2A and TNIK which reg…	apical plasma membrane [GO:0016324]; cytoplasm [GO:0005737]; cytoskeleton [GO:0005856]; cytosol [GO:0005829]; extracellular exosome [GO:0070062]; nucleoplasm [GO:0005654]; nucleus [GO:0005634]; perinuclear region of cytoplasm [GO:0048471]; recycling endosome [GO:0055037]; ATP binding [GO:0005524]; MAP kinase kinase kinase kinase activity [GO:0008349]; protein kinase activity [GO:0004672]; protein…	actin cytoskeleton reorganization [GO:0031532]; activation of JNKK activity [GO:0007256]; cytoskeleton organization [GO:0007010]; intracellular signal transduction [GO:0035556]; microvillus assembly [GO:0030033]; neuron projection morphogenesis [GO:0048812]; positive regulation of protein phosphorylation [GO:0001934]; protein autophosphorylation [GO:0046777]; protein localization to plasma membra…	ATP binding [GO:0005524]; MAP kinase kinase kinase kinase activity [GO:0008349]; protein kinase activity [GO:0004672]; protein serine/threonine kinase activity [GO:0004674]	GO:0001934; GO:0004672; GO:0004674; GO:0005524; GO:0005634; GO:0005654; GO:0005737; GO:0005829; GO:0005856; GO:0006468; GO:0007010; GO:0007256; GO:0007346; GO:0008349; GO:0016055; GO:0016324; GO:0030033; GO:0031098; GO:0031532; GO:0035556; GO:0042981; GO:0046777; GO:0048471; GO:0048812; GO:0048814; GO:0055037; GO:0070062; GO:0072659	K08840	150.367	E0CZF8;E0CZD7;P83510-2;E0CXD6;E0CY98;P83510;E9PUL9;B9EKN8;B2RQ80;E0CYV5;Q9JM52-2;Q9JM52;Q5SXG1;Q5SXG3;G3X9G2;Q9JM52-3;F7AMS7	Tnik;Mink1	0	296310	0	1	174
FHDC1_MOUSE	FH2 domain-containing protein 1	Export	1.7887	-1.80414	21.9836	0		125.37					0.848144	18.6453	0	Q3ULZ2	Fhdc1 Kiaa1727								125.367	Q3ULZ2	Fhdc1	132810	423080	0	3	1363
DUSTY_MOUSE	Dual serine/threonine and tyrosine protein kinase (EC 2.7.12.1) (Dusty protein kinase) (Dusty PK) (Receptor-interacting serine/threonine-protein kinase 5)	Export	1.77613	-1.18409	20.03	0	Cytoplasm	99.648	TM				0	12.8192	0	Q6XUX1	Dstyk Ripk5	Cytoplasm {ECO:0000269|PubMed:23862974}. Cell membrane {ECO:0000269|PubMed:23862974}. Apical cell membrane {ECO:0000269|PubMed:23862974}. Basolateral cell membrane {ECO:0000269|PubMed:23862974}. Cell junction {ECO:0000269|PubMed:23862974}. Note=Detected in basolateral and apical membranes of all tubular epithelia. Detected at apical cell-cell junctions. Colocalized with FGF receptors to the cell …	Acts as a positive regulator of ERK phosphorylation downstream of fibroblast growth factor-receptor activation. Involved in the regulation of both caspase-dependent apoptosis and caspase-independent cell death. In the skin, it plays a predominant role in suppressing caspase-dependent apoptosis in response to UV stress in a range of dermal cell types. {ECO:0000250|UniProtKB:Q6XUX3}.	apical plasma membrane [GO:0016324]; basolateral plasma membrane [GO:0016323]; cell junction [GO:0030054]; cytoplasm [GO:0005737]; cytosol [GO:0005829]; ATP binding [GO:0005524]; protein serine/threonine kinase activity [GO:0004674]; protein serine/threonine/tyrosine kinase activity [GO:0004712]; protein tyrosine kinase activity [GO:0004713]; cellular response to fibroblast growth factor stimulus…	cellular response to fibroblast growth factor stimulus [GO:0044344]; intracellular signal transduction [GO:0035556]; negative regulation of apoptotic process [GO:0043066]; positive regulation of ERK1 and ERK2 cascade [GO:0070374]; positive regulation of fibroblast growth factor receptor signaling pathway [GO:0045743]; positive regulation of kinase activity [GO:0033674]; protein phosphorylation [G…	ATP binding [GO:0005524]; protein serine/threonine/tyrosine kinase activity [GO:0004712]; protein serine/threonine kinase activity [GO:0004674]; protein tyrosine kinase activity [GO:0004713]	GO:0004674; GO:0004712; GO:0004713; GO:0005524; GO:0005737; GO:0005829; GO:0006468; GO:0016323; GO:0016324; GO:0030054; GO:0033674; GO:0035556; GO:0043066; GO:0044344; GO:0045743; GO:0070374	K16288	104.901	A0A087WP69;Q6XUX1-3;Q6XUX1-2;Q6XUX1;Q6XUX1-4	Dstyk	0	290880	0	2	8
LEO1_MOUSE	RNA polymerase-associated protein LEO1	Export	1.7669	-1.98872	15.4973	0	Nucleus	75.596		06_PAF1 complex		C_594	1.31893	20.4398	0	Q5XJE5	Leo1 Gm185	Nucleus {ECO:0000250}.	Component of the PAF1 complex (PAF1C) which has multiple functions during transcription by RNA polymerase II and is implicated in regulation of development and maintenance of embryonic stem cell pluripotency. PAF1C associates with RNA polymerase II through interaction with POLR2A CTD non-phosphorylated and 'Ser-2'- and 'Ser-5'-phosphorylated forms and is involved in transcriptional elongation, ac…	Cdc73/Paf1 complex [GO:0016593]; centrosome [GO:0005813]; fibrillar center [GO:0001650]; nucleoplasm [GO:0005654]; nucleus [GO:0005634]; RNA polymerase II C-terminal domain phosphoserine binding [GO:1990269]; endodermal cell fate commitment [GO:0001711]; histone H2B ubiquitination [GO:0033523]; histone monoubiquitination [GO:0010390]; mRNA polyadenylation [GO:0006378]; negative regulation of myel…	endodermal cell fate commitment [GO:0001711]; histone H2B ubiquitination [GO:0033523]; histone monoubiquitination [GO:0010390]; mRNA polyadenylation [GO:0006378]; negative regulation of myeloid cell differentiation [GO:0045638]; positive regulation of mRNA 3'-end processing [GO:0031442]; positive regulation of transcription elongation from RNA polymerase II promoter [GO:0032968]; positive regulat…	RNA polymerase II C-terminal domain phosphoserine binding [GO:1990269]	GO:0001650; GO:0001711; GO:0005634; GO:0005654; GO:0005813; GO:0006368; GO:0006378; GO:0010390; GO:0016055; GO:0016593; GO:0019827; GO:0031442; GO:0032968; GO:0033523; GO:0045638; GO:0045944; GO:1990269	K15177	75.597	Q5XJE5	Leo1	206530	463800	0	10	1414
EIF3G_MOUSE	Eukaryotic translation initiation factor 3 subunit G (eIF3g) (Eukaryotic translation initiation factor 3 RNA-binding subunit) (eIF-3 RNA-binding subunit) (Eukaryotic translation initiation factor 3 subunit 4) (eIF-3-delta) (eIF3 p42) (eIF3 p44)	Export	1.66898	-3.79795	1.97404	0	Both	35.638		20_eIF3 subunits		C_600	25.4481	50.2357	0	Q9Z1D1	Eif3g Eif3p42 Eif3s4	Cytoplasm {ECO:0000255|HAMAP-Rule:MF_03006}. Nucleus {ECO:0000255|HAMAP-Rule:MF_03006}. Cytoplasm, perinuclear region {ECO:0000255|HAMAP-Rule:MF_03006}. Note=Colocalizes with AIFM1 in the nucleus and perinuclear region. {ECO:0000255|HAMAP-Rule:MF_03006}.	RNA-binding component of the eukaryotic translation initiation factor 3 (eIF-3) complex, which is required for several steps in the initiation of protein synthesis. The eIF-3 complex associates with the 40S ribosome and facilitates the recruitment of eIF-1, eIF-1A, eIF-2:GTP:methionyl-tRNAi and eIF-5 to form the 43S pre-initiation complex (43S PIC). The eIF-3 complex stimulates mRNA recruitment t…	cytoplasm [GO:0005737]; cytosol [GO:0005829]; eukaryotic translation initiation factor 3 complex [GO:0005852]; nucleus [GO:0005634]; perinuclear region of cytoplasm [GO:0048471]; RNA binding [GO:0003723]; translation initiation factor activity [GO:0003743]; translational initiation [GO:0006413]; viral translational termination-reinitiation [GO:0075525]	translational initiation [GO:0006413]; viral translational termination-reinitiation [GO:0075525]	RNA binding [GO:0003723]; translation initiation factor activity [GO:0003743]	GO:0003723; GO:0003743; GO:0005634; GO:0005737; GO:0005829; GO:0005852; GO:0006413; GO:0048471; GO:0075525	K03248	35.638	Q9Z1D1	Eif3g	3984900	1139900	0	10	2320
TBA1B_MOUSE	Tubulin alpha-1B chain (Alpha-tubulin 2) (Alpha-tubulin isotype M-alpha-2) (Tubulin alpha-2 chain) [Cleaved into: Detyrosinated tubulin alpha-1B chain]	Export	1.66868	-1.66017	14.9987	10.6035	Cytoplasm	50.151		0_Tubulin dimer		C_596::C_406	14257.7	213847	151181	P05213	Tuba1b Tuba2	Cytoplasm, cytoskeleton.	Tubulin is the major constituent of microtubules. It binds two moles of GTP, one at an exchangeable site on the beta chain and one at a non-exchangeable site on the alpha chain.	cytoplasmic microtubule [GO:0005881]; cytosol [GO:0005829]; extracellular exosome [GO:0070062]; membrane raft [GO:0045121]; microtubule [GO:0005874]; microtubule cytoskeleton [GO:0015630]; myelin sheath [GO:0043209]; double-stranded RNA binding [GO:0003725]; GTP binding [GO:0005525]; GTPase activity [GO:0003924]; structural constituent of cytoskeleton [GO:0005200]; ubiquitin protein ligase bindin…	cellular response to interleukin-4 [GO:0071353]; microtubule cytoskeleton organization [GO:0000226]	double-stranded RNA binding [GO:0003725]; GTPase activity [GO:0003924]; GTP binding [GO:0005525]; structural constituent of cytoskeleton [GO:0005200]; ubiquitin protein ligase binding [GO:0031625]	GO:0000226; GO:0003725; GO:0003924; GO:0005200; GO:0005525; GO:0005829; GO:0005874; GO:0005881; GO:0015630; GO:0031625; GO:0043209; GO:0045121; GO:0070062; GO:0071353	K07374	50.152	P05213	Tuba1b	2232600000	4852400000	1047500000	725	774
HNRH1_MOUSE	Heterogeneous nuclear ribonucleoprotein H (hnRNP H) [Cleaved into: Heterogeneous nuclear ribonucleoprotein H, N-terminally processed]	Export	1.65163	-2.91516	4.60974	1.82948	Nucleus	49.199			Drosha complex::DCS complex (Ptbp1, Ptbp2, Hnrph1, Hnrpf)	C_607::C_205	940.04	4333.35	1719.78	O35737	Hnrnph1 Hnrph Hnrph1	Nucleus, nucleoplasm {ECO:0000250}.	This protein is a component of the heterogeneous nuclear ribonucleoprotein (hnRNP) complexes which provide the substrate for the processing events that pre-mRNAs undergo before becoming functional, translatable mRNAs in the cytoplasm. Mediates pre-mRNA alternative splicing regulation. Inhibits, together with CUGBP1, insulin receptor (IR) pre-mRNA exon 11 inclusion in myoblast. Binds to the IR RNA…	catalytic step 2 spliceosome [GO:0071013]; cytosol [GO:0005829]; membrane [GO:0016020]; nucleoplasm [GO:0005654]; nucleus [GO:0005634]; RNA binding [GO:0003723]; mRNA processing [GO:0006397]; regulation of RNA splicing [GO:0043484]; RNA splicing [GO:0008380]	mRNA processing [GO:0006397]; regulation of RNA splicing [GO:0043484]; RNA splicing [GO:0008380]	RNA binding [GO:0003723]	GO:0003723; GO:0005634; GO:0005654; GO:0005829; GO:0006397; GO:0008380; GO:0016020; GO:0043484; GO:0071013	K12898	49.199	O35737;Q8C2Q7;J3QPH6	Hnrnph1	147200000	98328000	11916000	67	695
TIF1B_MOUSE	Transcription intermediary factor 1-beta (TIF1-beta) (E3 SUMO-protein ligase TRIM28) (EC 2.3.2.27) (KRAB-A-interacting protein) (KRIP-1) (RING-type E3 ubiquitin transferase TIF1-beta) (Tripartite motif-containing protein 28)	Export	1.65066	-3.83555	1.95332	0.42916	Nucleus	88.846				C_582	161.538	315.535	69.3254	Q62318	Trim28 Kap1 Krip1 Tif1b	Nucleus {ECO:0000269|PubMed:10330177, ECO:0000269|PubMed:11154279, ECO:0000269|PubMed:12154074, ECO:0000269|PubMed:22110054}. Note=Associated with centromeric heterochromatin during cell differentiation through CBX1.	Nuclear corepressor for KRAB domain-containing zinc finger proteins (KRAB-ZFPs). Mediates gene silencing by recruiting CHD3, a subunit of the nucleosome remodeling and deacetylation (NuRD) complex, and SETDB1 (which specifically methylates histone H3 at 'Lys-9' (H3K9me)) to the promoter regions of KRAB target genes. Enhances transcriptional repression by coordinating the increase in H3K9me, the d…	chromatin [GO:0000785]; nuclear euchromatin [GO:0005719]; nuclear heterochromatin [GO:0005720]; nucleoplasm [GO:0005654]; nucleus [GO:0005634]; RNA polymerase II transcription factor complex [GO:0090575]; chromatin binding [GO:0003682]; chromo shadow domain binding [GO:0070087]; DNA binding [GO:0003677]; Krueppel-associated box domain binding [GO:0035851]; promoter-specific chromatin binding [GO:…	convergent extension involved in axis elongation [GO:0060028]; covalent chromatin modification [GO:0016569]; DNA methylation involved in embryo development [GO:0043045]; DNA repair [GO:0006281]; embryo implantation [GO:0007566]; embryonic placenta morphogenesis [GO:0060669]; epithelial to mesenchymal transition [GO:0001837]; innate immune response [GO:0045087]; in utero embryonic development [GO:…	chromatin binding [GO:0003682]; chromo shadow domain binding [GO:0070087]; DNA binding [GO:0003677]; Krueppel-associated box domain binding [GO:0035851]; promoter-specific chromatin binding [GO:1990841]; protein kinase activity [GO:0004672]; RNA binding [GO:0003723]; RNA polymerase II transcription coactivator activity [GO:0001105]; transcription coactivator activity [GO:0003713]; transcription c…	GO:0000122; GO:0000785; GO:0001105; GO:0001701; GO:0001837; GO:0003677; GO:0003682; GO:0003713; GO:0003714; GO:0003723; GO:0004672; GO:0004842; GO:0005634; GO:0005654; GO:0005719; GO:0005720; GO:0006281; GO:0006468; GO:0007265; GO:0007566; GO:0008270; GO:0016569; GO:0016925; GO:0031625; GO:0035851; GO:0042993; GO:0043045; GO:0043388; GO:0045087; GO:0045739; GO:0045869; GO:0045892; GO:0045893; GO:…	K08882	88.847	Q62318;Q62318-2	Trim28	25295000	7159800	480340	49	1481
AKAP8_MOUSE	A-kinase anchor protein 8 (AKAP-8) (A-kinase anchor protein 95 kDa) (AKAP 95)	Export	1.61138	-2.11259	9.2481	4.51149	Both	76.293					12.6005	116.531	56.847	Q9DBR0	Akap8 Akap95	Nucleus matrix {ECO:0000269|PubMed:16751186}. Nucleus, nucleolus {ECO:0000250|UniProtKB:O43823}. Cytoplasm {ECO:0000269|PubMed:19531803}. Note=Associated with the nuclear matrix. Redistributed and detached from condensed chromatin during mitosis (By similarity). Localizes specifically to the vicinity of the meiotic spindle in metaphase II oocytes. {ECO:0000250|UniProtKB:O43823, ECO:0000269|PubMed…	Anchoring protein that mediates the subcellular compartmentation of cAMP-dependent protein kinase (PKA type II). Acts as an anchor for a PKA-signaling complex onto mitotic chromosomes, which is required for maintenance of chromosomes in a condensed form throughout mitosis. Recruits condensin complex subunit NCAPD2 to chromosomes required for chromatin condensation; the function appears to be inde…	condensed chromosome [GO:0000793]; female pronucleus [GO:0001939]; Golgi apparatus [GO:0005794]; membrane [GO:0016020]; mitochondrion [GO:0005739]; nuclear chromatin [GO:0000790]; nuclear matrix [GO:0016363]; nucleolus [GO:0005730]; nucleoplasm [GO:0005654]; nucleus [GO:0005634]; chromatin binding [GO:0003682]; double-stranded DNA binding [GO:0003690]; histone deacetylase binding [GO:0042826]; NF…	cell cycle G2/M phase transition [GO:0044839]; cellular response to lipopolysaccharide [GO:0071222]; cellular response to prostaglandin E stimulus [GO:0071380]; innate immune response [GO:0045087]; mitotic chromosome condensation [GO:0007076]; negative regulation of tumor necrosis factor production [GO:0032720]; positive regulation of histone deacetylation [GO:0031065]; protein transport [GO:0015…	chromatin binding [GO:0003682]; double-stranded DNA binding [GO:0003690]; histone deacetylase binding [GO:0042826]; NF-kappaB binding [GO:0051059]; protein kinase A regulatory subunit binding [GO:0034237]; RNA binding [GO:0003723]; zinc ion binding [GO:0008270]	GO:0000790; GO:0000793; GO:0001939; GO:0003682; GO:0003690; GO:0003723; GO:0005634; GO:0005654; GO:0005730; GO:0005739; GO:0005794; GO:0006351; GO:0006355; GO:0007076; GO:0008270; GO:0015031; GO:0016020; GO:0016363; GO:0031065; GO:0032720; GO:0033127; GO:0034237; GO:0042826; GO:0044839; GO:0045087; GO:0051059; GO:0071222; GO:0071380	K16525	76.294	Q9DBR0	Akap8	1973100	2644200	393880	8	2153
MYEF2_MOUSE	Myelin expression factor 2 (MEF-2) (MyEF-2)	Export	1.5837	-2.77644	4.55242	0	Nucleus	52.212				C_466	6.24188	28.4157	0	Q8C854	Myef2 Kiaa1341 Mef2	Nucleus.	Transcriptional repressor of the myelin basic protein gene (MBP). Binds to the proximal MB1 element 5'-TTGTCC-3' of the MBP promoter. Its binding to MB1 and function are inhibited by PURA. {ECO:0000269|PubMed:7534248, ECO:0000269|PubMed:7539003, ECO:0000269|PubMed:9282330}.	nucleus [GO:0005634]; RNA binding [GO:0003723]; RNA polymerase II core promoter proximal region sequence-specific DNA binding [GO:0000978]; single-stranded DNA binding [GO:0003697]; transcriptional repressor activity, RNA polymerase II core promoter proximal region sequence-specific binding [GO:0001078]; negative regulation of transcription from RNA polymerase II promoter [GO:0000122]; transcript…	negative regulation of transcription from RNA polymerase II promoter [GO:0000122]; transcription, DNA-templated [GO:0006351]	RNA binding [GO:0003723]; RNA polymerase II core promoter proximal region sequence-specific DNA binding [GO:0000978]; single-stranded DNA binding [GO:0003697]; transcriptional repressor activity, RNA polymerase II core promoter proximal region sequence-specific binding [GO:0001078]	GO:0000122; GO:0000978; GO:0001078; GO:0003697; GO:0003723; GO:0005634; GO:0006351		63.295	Q8C854-1;G8JL68;A2ATP5;A2ATP6;Q8C854-3;Q8C854;F6XJA1;Q8C854-2	Myef2	977410	644780	0	3	102
CTBL1_MOUSE	Beta-catenin-like protein 1 (Nuclear-associated protein) (NAP)	Export	1.58303	-2.89417	4.05156	0	Nucleus	64.979					7.46221	30.2336	0	Q9CWL8	Ctnnbl1	Nucleus {ECO:0000250}.	Component of the PRP19-CDC5L complex that forms an integral part of the spliceosome and is required for activating pre-mRNA splicing. May induce apoptosis (By similarity). Participates in AID/AICDA-mediated Ig class switching recombination (CSR). {ECO:0000250, ECO:0000269|PubMed:20585033}.	membrane [GO:0016020]; nucleoplasm [GO:0005654]; nucleus [GO:0005634]; Prp19 complex [GO:0000974]; spliceosomal complex [GO:0005681]; enzyme binding [GO:0019899]; apoptotic process [GO:0006915]; positive regulation of apoptotic process [GO:0043065]; somatic diversification of immunoglobulins [GO:0016445]	apoptotic process [GO:0006915]; positive regulation of apoptotic process [GO:0043065]; somatic diversification of immunoglobulins [GO:0016445]	enzyme binding [GO:0019899]	GO:0000974; GO:0005634; GO:0005654; GO:0005681; GO:0006915; GO:0016020; GO:0016445; GO:0019899; GO:0043065	K12864	64.98	Q9CWL8	Ctnnbl1	1168500	686030	0	8	2051
IF4A3_MOUSE	Eukaryotic initiation factor 4A-III (eIF-4A-III) (eIF4A-III) (EC 3.6.4.13) (ATP-dependent RNA helicase DDX48) (ATP-dependent RNA helicase eIF4A-3) (DEAD box protein 48) (Eukaryotic translation initiation factor 4A isoform 3) [Cleaved into: Eukaryotic initiation factor 4A-III, N-terminally processed]	Export	1.52182	-2.50055	5.63979	2.79511	Both	46.839		16_Exon junction complex			119.127	671.852	332.974	Q91VC3	Eif4a3 Ddx48	Nucleus {ECO:0000250}. Nucleus speckle {ECO:0000250}. Cytoplasm {ECO:0000250}. Note=Nucleocytoplasmic shuttling protein. Travels to the cytoplasm as part of the exon junction complex (EJC) bound to mRNA. Detected in dendritic layer as well as the nuclear and cytoplasmic (somatic) compartments of neurons. Colocalizes with STAU1 and FMR1 in dendrites (By similarity). {ECO:0000250}.	ATP-dependent RNA helicase. Core component of the splicing-dependent multiprotein exon junction complex (EJC) deposited at splice junctions on mRNAs. The EJC is a dynamic structure consisting of core proteins and several peripheral nuclear and cytoplasmic associated factors that join the complex only transiently either during EJC assembly or during subsequent mRNA metabolism. The EJC marks the po…	catalytic step 2 spliceosome [GO:0071013]; cytoplasm [GO:0005737]; dendrite [GO:0030425]; exon-exon junction complex [GO:0035145]; membrane [GO:0016020]; neuronal cell body [GO:0043025]; nuclear speck [GO:0016607]; nucleolus [GO:0005730]; nucleoplasm [GO:0005654]; nucleus [GO:0005634]; ATP binding [GO:0005524]; ATP-dependent RNA helicase activity [GO:0004004]; mRNA binding [GO:0003729]; poly(A) b…	associative learning [GO:0008306]; cellular response to brain-derived neurotrophic factor stimulus [GO:1990416]; cellular response to selenite ion [GO:0072715]; embryonic cranial skeleton morphogenesis [GO:0048701]; exploration behavior [GO:0035640]; mRNA processing [GO:0006397]; mRNA transport [GO:0051028]; negative regulation of excitatory postsynaptic potential [GO:0090394]; negative regulatio…	ATP binding [GO:0005524]; ATP-dependent RNA helicase activity [GO:0004004]; mRNA binding [GO:0003729]; poly(A) binding [GO:0008143]; ribonucleoprotein complex binding [GO:0043021]; RNA binding [GO:0003723]; RNA stem-loop binding [GO:0035613]; selenocysteine insertion sequence binding [GO:0035368]	GO:0000184; GO:0000381; GO:0003723; GO:0003729; GO:0004004; GO:0005524; GO:0005634; GO:0005654; GO:0005730; GO:0005737; GO:0006364; GO:0006397; GO:0008143; GO:0008306; GO:0008380; GO:0010501; GO:0014070; GO:0016020; GO:0016607; GO:0017148; GO:0030425; GO:0035145; GO:0035368; GO:0035613; GO:0035640; GO:0043021; GO:0043025; GO:0045727; GO:0045944; GO:0048026; GO:0048701; GO:0051028; GO:0071013; GO:…	K13025	46.84	Q91VC3;E9PV04;A2AFK7	Eif4a3;Gm8994	18654000	15245000	2307100	38	1899
DNJB2_MOUSE	DnaJ homolog subfamily B member 2 (DnaJ homolog subfamily B member 10) (mDj8)	Export	1.51733	-1.5856	13.8789	8.52013	Both	28.582					4.63411	64.3162	39.4832	Q9QYI5	Dnajb2 Dnajb10	Isoform 2: Cytoplasm {ECO:0000250|UniProtKB:P25686}. Nucleus {ECO:0000250|UniProtKB:P25686}.; Isoform 1: Endoplasmic reticulum membrane {ECO:0000250|UniProtKB:P25686}; Lipid-anchor {ECO:0000250|UniProtKB:P25686}; Cytoplasmic side {ECO:0000250|UniProtKB:P25686}.	Functions as a co-chaperone, regulating the substrate binding and activating the ATPase activity of chaperones of the HSP70/heat shock protein 70 family. In parallel, also contributes to the ubiquitin-dependent proteasomal degradation of misfolded proteins. Thereby, may regulate the aggregation and promote the functional recovery of misfolded proteins like HTT, MC4R, PRKN, RHO and SOD1 and be cru…	cytoplasm [GO:0005737]; cytosol [GO:0005829]; inclusion body [GO:0016234]; intrinsic component of endoplasmic reticulum membrane [GO:0031227]; nucleus [GO:0005634]; ATPase activator activity [GO:0001671]; chaperone binding [GO:0051087]; Hsp70 protein binding [GO:0030544]; polyubiquitin modification-dependent protein binding [GO:0031593]; proteasome binding [GO:0070628]; ubiquitin protein ligase b…	chaperone-mediated protein folding [GO:0061077]; negative regulation of cell growth [GO:0030308]; negative regulation of cell proliferation [GO:0008285]; negative regulation of inclusion body assembly [GO:0090084]; negative regulation of protein binding [GO:0032091]; negative regulation of protein deubiquitination [GO:0090086]; positive regulation of ATPase activity [GO:0032781]; positive regulat…	ATPase activator activity [GO:0001671]; chaperone binding [GO:0051087]; Hsp70 protein binding [GO:0030544]; polyubiquitin modification-dependent protein binding [GO:0031593]; proteasome binding [GO:0070628]; ubiquitin protein ligase binding [GO:0031625]; unfolded protein binding [GO:0051082]	GO:0001671; GO:0005634; GO:0005737; GO:0005829; GO:0008285; GO:0016234; GO:0030308; GO:0030433; GO:0030544; GO:0031227; GO:0031396; GO:0031398; GO:0031593; GO:0031625; GO:0032091; GO:0032436; GO:0032781; GO:0032880; GO:0042026; GO:0043161; GO:0051082; GO:0051087; GO:0061077; GO:0070628; GO:0090084; GO:0090086; GO:1903644	K09508	35.593	Q9QYI5-2;Q9QYI5;Q3TB24;A0A087WR37;A0A087WPZ9;A0A087WP03;F6YRQ2;O54946-2;O54946	Dnajb2	725650	1459400	273570	3	1301
ANR28_MOUSE	Serine/threonine-protein phosphatase 6 regulatory ankyrin repeat subunit A (PP6-ARS-A) (Serine/threonine-protein phosphatase 6 regulatory subunit ARS-A) (Ankyrin repeat domain-containing protein 28) (Phosphatase interactor targeting protein hnRNP K) (PITK)	Export	1.49151	-2.03503	8.75375	0	Nucleus	112.9		14_Protein phosphatase 6			2.05078	17.952	0	Q505D1	Ankrd28	Nucleus, nucleoplasm. Note=Seems to be excluded from nucleoli. {ECO:0000250}.	Putative regulatory subunit of protein phosphatase 6 (PP6) that may be involved in the recognition of phosphoprotein substrates. Involved in the PP6-mediated dephosphorylation of NFKBIE opposing its degradation in response to TNF-alpha. Selectively inhibits the phosphatase activity of PPP1C. Targets PPP1C to modulate HNRPK phosphorylation (By similarity). {ECO:0000250}.	nucleoplasm [GO:0005654]			GO:0005654	K15502	112.898	Q505D1	Ankrd28	321130	407350	0	3	1384
UBF1_MOUSE	Nucleolar transcription factor 1 (Upstream-binding factor 1) (UBF-1)	Export	1.48593	-0.990617	14.6554	0	Nucleus	85.009					0	9.37948	0	P25976	Ubtf Tcfubf Ubf-1 Ubf1	Nucleus, nucleolus {ECO:0000269|PubMed:20168301}.	Recognizes the ribosomal RNA gene promoter and activates transcription mediated by RNA polymerase I through cooperative interactions with the transcription factor SL1/TIF-IB complex. It binds specifically to the upstream control element. {ECO:0000269|PubMed:20168301}.	fibrillar center [GO:0001650]; nucleolus [GO:0005730]; nucleus [GO:0005634]; chromatin binding [GO:0003682]; RNA binding [GO:0003723]; RNA polymerase I CORE element sequence-specific DNA binding [GO:0001164]; RNA polymerase I upstream control element sequence-specific DNA binding [GO:0001165]; cellular response to leukemia inhibitory factor [GO:1990830]; chromatin silencing at rDNA [GO:0000183]; …	cellular response to leukemia inhibitory factor [GO:1990830]; chromatin silencing at rDNA [GO:0000183]; positive regulation of transcription from RNA polymerase I promoter [GO:0045943]; transcription elongation from RNA polymerase I promoter [GO:0006362]	chromatin binding [GO:0003682]; RNA binding [GO:0003723]; RNA polymerase I CORE element sequence-specific DNA binding [GO:0001164]; RNA polymerase I upstream control element sequence-specific DNA binding [GO:0001165]	GO:0000183; GO:0001164; GO:0001165; GO:0001650; GO:0003682; GO:0003723; GO:0005634; GO:0005730; GO:0006362; GO:0045943; GO:1990830		89.509	A2AWT6;P25976-2;A2AWT7;A2AWT5;P25976	Ubtf	0	212830	0	1	113
VPS41_MOUSE	Vacuolar protein sorting-associated protein 41 homolog (VAM2 homolog) (mVAM2)	Export	1.47543	-1.40939	19.1114	0	Cytoplasm	98.601		15_HOPS complex		C_548	0.51139	12.2313	0	Q5KU39	Vps41	Endosome membrane {ECO:0000250|UniProtKB:P49754}. Late endosome {ECO:0000250|UniProtKB:P49754}. Lysosome {ECO:0000250|UniProtKB:P49754}. Golgi apparatus, trans-Golgi network {ECO:0000250|UniProtKB:P49754}. Early endosome {ECO:0000250|UniProtKB:P49754}. Cytoplasmic vesicle, clathrin-coated vesicle {ECO:0000250|UniProtKB:P49754}.	Plays a role in vesicle-mediated protein trafficking to lysosomal compartments including the endocytic membrane transport and autophagic pathways. Believed to act in part as a core component of the putative HOPS endosomal tethering complex is proposed to be involved in the Rab5-to-Rab7 endosome conversion probably implicating MON1A/B, and via binding SNAREs and SNARE complexes to mediate tetherin…	AP-3 adaptor complex [GO:0030123]; clathrin complex [GO:0071439]; clathrin-coated vesicle [GO:0030136]; CORVET complex [GO:0033263]; cytosol [GO:0005829]; early endosome [GO:0005769]; endosome membrane [GO:0010008]; Golgi-associated vesicle [GO:0005798]; HOPS complex [GO:0030897]; late endosome [GO:0005770]; late endosome membrane [GO:0031902]; lysosomal membrane [GO:0005765]; membrane [GO:001602…	autophagy [GO:0006914]; endosomal vesicle fusion [GO:0034058]; endosome to lysosome transport [GO:0008333]; Golgi vesicle transport [GO:0048193]; late endosome to lysosome transport [GO:1902774]; protein targeting to vacuole [GO:0006623]; regulated exocytosis [GO:0045055]; regulation of SNARE complex assembly [GO:0035542]; vacuole fusion, non-autophagic [GO:0042144]	GTPase binding [GO:0051020]; identical protein binding [GO:0042802]; metal ion binding [GO:0046872]; microtubule binding [GO:0008017]; protein self-association [GO:0043621]	GO:0005765; GO:0005769; GO:0005770; GO:0005798; GO:0005829; GO:0006623; GO:0006914; GO:0008017; GO:0008333; GO:0010008; GO:0015630; GO:0016020; GO:0030123; GO:0030136; GO:0030897; GO:0031902; GO:0033263; GO:0034058; GO:0035542; GO:0042144; GO:0042802; GO:0043621; GO:0045055; GO:0046872; GO:0048193; GO:0051020; GO:0071439; GO:1902774	K20184	98.602	Q5KU39	Vps41	80078	277540	0	3	1394
IF2A_MOUSE	Eukaryotic translation initiation factor 2 subunit 1 (Eukaryotic translation initiation factor 2 subunit alpha) (eIF-2-alpha) (eIF-2A) (eIF-2alpha)	Export	1.47217	-5.46772	0.329501	0	Cytoplasm	36.108				C_525	313.413	103.27	0	Q6ZWX6	Eif2s1 Eif2a	Cytoplasmic granule {ECO:0000269|PubMed:19861488}. Note=The cytoplasmic granules are stress granules which are a dense aggregation in the cytosol composed of proteins and RNAs that appear when the cell is under stress. Colocalizes with NANOS3 in the stress granules.	Functions in the early steps of protein synthesis by forming a ternary complex with GTP and initiator tRNA. This complex binds to a 40S ribosomal subunit, followed by mRNA binding to form a 43S preinitiation complex. Junction of the 60S ribosomal subunit to form the 80S initiation complex is preceded by hydrolysis of the GTP bound to eIF-2 and release of an eIF-2-GDP binary complex. In order for …	cytoplasm [GO:0005737]; cytoplasmic stress granule [GO:0010494]; eukaryotic 48S preinitiation complex [GO:0033290]; eukaryotic translation initiation factor 2 complex [GO:0005850]; eukaryotic translation initiation factor 2B complex [GO:0005851]; extracellular exosome [GO:0070062]; glial limiting end-foot [GO:0097451]; membrane [GO:0016020]; multi-eIF complex [GO:0043614]; nucleus [GO:0005634]; r…	aging [GO:0007568]; cellular response to amino acid starvation [GO:0034198]; cellular response to heat [GO:0034605]; cellular response to UV [GO:0034644]; negative regulation of guanyl-nucleotide exchange factor activity [GO:1905098]; negative regulation of translational initiation in response to stress [GO:0032057]; positive regulation of neuron death [GO:1901216]; positive regulation of type B …	ribosome binding [GO:0043022]; RNA binding [GO:0003723]; translation initiation factor activity [GO:0003743]	GO:0003723; GO:0003743; GO:0005634; GO:0005737; GO:0005840; GO:0005850; GO:0005851; GO:0006412; GO:0007568; GO:0010494; GO:0016020; GO:0032057; GO:0033290; GO:0034198; GO:0034605; GO:0034644; GO:0034976; GO:0043022; GO:0043558; GO:0043614; GO:0044207; GO:0046777; GO:0070062; GO:0097451; GO:1901216; GO:1905098; GO:1990737; GO:2000676	K03237	36.108	Q6ZWX6	Eif2s1	49077000	2343300	0	23	1562
MP2K3_MOUSE	Dual specificity mitogen-activated protein kinase kinase 3 (MAP kinase kinase 3) (MAPKK 3) (EC 2.7.12.2) (MAPK/ERK kinase 3) (MEK 3)	Export	1.45214	-3.26585	2.34371	0		35.836		17_TNF induced necrosis			14.6332	34.296	0	O09110	Map2k3 Mkk3 Prkmk3		Dual specificity kinase. Is activated by cytokines and environmental stress in vivo. Catalyzes the concomitant phosphorylation of a threonine and a tyrosine residue in the MAP kinase p38. Part of a signaling cascade that begins with the activation of the adrenergic receptor ADRA1B and leads to the activation of MAPK14. {ECO:0000250|UniProtKB:P46734}.	cytoplasm [GO:0005737]; membrane [GO:0016020]; ATP binding [GO:0005524]; MAP kinase kinase activity [GO:0004708]; protein kinase binding [GO:0019901]; protein serine/threonine kinase activity [GO:0004674]; protein tyrosine kinase activity [GO:0004713]; activation of MAPK activity [GO:0000187]; cardiac muscle contraction [GO:0060048]; inflammatory response [GO:0006954]; MAPK cascade [GO:0000165]; …	activation of MAPK activity [GO:0000187]; cardiac muscle contraction [GO:0060048]; inflammatory response [GO:0006954]; MAPK cascade [GO:0000165]; positive regulation of protein kinase activity [GO:0045860]; positive regulation of transcription, DNA-templated [GO:0045893]; regulation of apoptotic process [GO:0042981]; regulation of cytokine biosynthetic process [GO:0042035]; regulation of mitotic …	ATP binding [GO:0005524]; MAP kinase kinase activity [GO:0004708]; protein kinase binding [GO:0019901]; protein serine/threonine kinase activity [GO:0004674]; protein tyrosine kinase activity [GO:0004713]	GO:0000165; GO:0000187; GO:0004674; GO:0004708; GO:0004713; GO:0005524; GO:0005737; GO:0006954; GO:0007346; GO:0016020; GO:0019901; GO:0031098; GO:0042035; GO:0042981; GO:0045860; GO:0045893; GO:0060048	K04432	39.296	O09110-2;O09110	Map2k3	2291400	778210	0	4	677
ARL8A_MOUSE	ADP-ribosylation factor-like protein 8A (ADP-ribosylation factor-like protein 10B) (Novel small G protein indispensable for equal chromosome segregation 2)	Export	1.44959	-4.83869	0.563079	0		21.39					133.828	75.3558	0	Q8VEH3	Arl8a Arl10b Gie2	Late endosome membrane {ECO:0000250}. Lysosome membrane {ECO:0000250}.	May play a role in lysosomes motility. Alternatively, may play a role in chromosome segregation (By similarity). {ECO:0000250}.	cytoplasm [GO:0005737]; extracellular exosome [GO:0070062]; late endosome membrane [GO:0031902]; lysosomal membrane [GO:0005765]; membrane [GO:0016020]; midbody [GO:0030496]; spindle midzone [GO:0051233]; GTP binding [GO:0005525]; cell cycle [GO:0007049]; cell division [GO:0051301]; chromosome segregation [GO:0007059]; small GTPase mediated signal transduction [GO:0007264]	cell cycle [GO:0007049]; cell division [GO:0051301]; chromosome segregation [GO:0007059]; small GTPase mediated signal transduction [GO:0007264]	GTP binding [GO:0005525]	GO:0005525; GO:0005737; GO:0005765; GO:0007049; GO:0007059; GO:0007264; GO:0016020; GO:0030496; GO:0031902; GO:0051233; GO:0051301; GO:0070062	K07955	21.39	Q8VEH3;F6QKK2	Arl8a	20956000	1709900	0	10	1886
Q8C5R8_MOUSE	Phosphoribosyl pyrophosphate synthetase 1-like 1 (RIKEN cDNA 1700011K15)	Export	1.44187	-5.22698	0.392479	0		34.82					230.929	90.635	0	Q8C5R8	Prps1l1 1700011K15Rik mCG_48722			magnesium ion binding [GO:0000287]; ribose phosphate diphosphokinase activity [GO:0004749]; male gonad development [GO:0008584]; nucleoside metabolic process [GO:0009116]; nucleotide biosynthetic process [GO:0009165]; ribonucleoside monophosphate biosynthetic process [GO:0009156]	male gonad development [GO:0008584]; nucleoside metabolic process [GO:0009116]; nucleotide biosynthetic process [GO:0009165]; ribonucleoside monophosphate biosynthetic process [GO:0009156]	magnesium ion binding [GO:0000287]; ribose phosphate diphosphokinase activity [GO:0004749]	GO:0000287; GO:0004749; GO:0008584; GO:0009116; GO:0009156; GO:0009165	K00948	34.82	Q8C5R8	Prps1l1	36161000	2056600	0	5	1736
FBLN1_MOUSE	Fibulin-1 (FIBL-1) (Basement-membrane protein 90) (BM-90)	Export	1.42851	-0.887791	26.5419	25.3559		75.283	ER				2.07684	55.1231	52.6601	Q08879	Fbln1	Secreted, extracellular space, extracellular matrix.	Incorporated into fibronectin-containing matrix fibers. May play a role in cell adhesion and migration along protein fibers within the extracellular matrix (ECM). Could be important for certain developmental processes and contribute to the supramolecular organization of ECM architecture, in particular to those of basement membranes.	basement membrane [GO:0005604]; elastic fiber [GO:0071953]; extracellular exosome [GO:0070062]; extracellular space [GO:0005615]; fibrinogen complex [GO:0005577]; proteinaceous extracellular matrix [GO:0005578]; calcium ion binding [GO:0005509]; extracellular matrix structural constituent [GO:0005201]; fibrinogen binding [GO:0070051]; fibronectin binding [GO:0001968]; identical protein binding [G…	blood coagulation, fibrin clot formation [GO:0072378]; embryo implantation [GO:0007566]; extracellular matrix organization [GO:0030198]; negative regulation of cell adhesion [GO:0007162]; negative regulation of cell motility [GO:2000146]; negative regulation of ERK1 and ERK2 cascade [GO:0070373]; negative regulation of protein phosphorylation [GO:0001933]; negative regulation of stem cell prolife…	calcium ion binding [GO:0005509]; extracellular matrix structural constituent [GO:0005201]; fibrinogen binding [GO:0070051]; fibronectin binding [GO:0001968]; identical protein binding [GO:0042802]; integrin binding [GO:0005178]; peptidase activator activity [GO:0016504]; protein complex binding [GO:0032403]; protein C-terminus binding [GO:0008022]	GO:0001933; GO:0001968; GO:0005178; GO:0005201; GO:0005509; GO:0005577; GO:0005578; GO:0005604; GO:0005615; GO:0007162; GO:0007566; GO:0008022; GO:0010628; GO:0016504; GO:0030198; GO:0032403; GO:0042802; GO:0048146; GO:0070051; GO:0070062; GO:0070373; GO:0071953; GO:0072378; GO:1900025; GO:1904188; GO:1904237; GO:2000146; GO:2000647; GO:2001202	K17307	78.033	Q08879-2	Fbln1	325210	1250800	364870	4	1289
PODN_MOUSE	Podocan	Export	1.42619	-0.95079	13.69	0		46.489	ER				0	8.76162	0	Q7TQ62	Podn	Secreted, extracellular space, extracellular matrix {ECO:0000269|PubMed:12796502}.	Negatively regulates cell proliferation and cell migration, especially in smooth muscle cells. {ECO:0000250}.	cytoplasm [GO:0005737]; extracellular space [GO:0005615]; proteinaceous extracellular matrix [GO:0005578]; collagen binding [GO:0005518]; protein kinase inhibitor activity [GO:0004860]; cytokine-mediated signaling pathway [GO:0019221]; negative regulation of cell migration [GO:0030336]; negative regulation of cell proliferation [GO:0008285]; negative regulation of JAK-STAT cascade [GO:0046426]; n…	cytokine-mediated signaling pathway [GO:0019221]; negative regulation of cell migration [GO:0030336]; negative regulation of cell proliferation [GO:0008285]; negative regulation of JAK-STAT cascade [GO:0046426]; negative regulation of protein kinase activity [GO:0006469]	collagen binding [GO:0005518]; protein kinase inhibitor activity [GO:0004860]	GO:0004860; GO:0005518; GO:0005578; GO:0005615; GO:0005737; GO:0006469; GO:0008285; GO:0019221; GO:0030336; GO:0046426		68.718	Q6P3D8;Q7TQ62	Podn	0	198810	0	1	1524
EXOS2_MOUSE	Exosome complex component RRP4 (Exosome component 2) (Ribosomal RNA-processing protein 4)	Export	1.4258	-3.60741	1.65043	0	Both	27.308				C_578	24.4436	40.3424	0	Q8VBV3	Exosc2 Rrp4	Cytoplasm {ECO:0000250}. Nucleus, nucleolus {ECO:0000250}. Nucleus {ECO:0000250}.	Non-catalytic component of the RNA exosome complex which has 3'->5' exoribonuclease activity and participates in a multitude of cellular RNA processing and degradation events. In the nucleus, the RNA exosome complex is involved in proper maturation of stable RNA species such as rRNA, snRNA and snoRNA, in the elimination of RNA processing by-products and non-coding 'pervasive' transcripts, such as…	cytoplasm [GO:0005737]; cytoplasmic exosome (RNase complex) [GO:0000177]; exosome (RNase complex) [GO:0000178]; nuclear exosome (RNase complex) [GO:0000176]; nucleolus [GO:0005730]; nucleus [GO:0005634]; RNA binding [GO:0003723]; CUT catabolic process [GO:0071034]; exonucleolytic nuclear-transcribed mRNA catabolic process involved in deadenylation-dependent decay [GO:0043928]; exonucleolytic trim…	CUT catabolic process [GO:0071034]; exonucleolytic nuclear-transcribed mRNA catabolic process involved in deadenylation-dependent decay [GO:0043928]; exonucleolytic trimming to generate mature 3'-end of 5.8S rRNA from tricistronic rRNA transcript (SSU-rRNA, 5.8S rRNA, LSU-rRNA) [GO:0000467]; nuclear polyadenylation-dependent rRNA catabolic process [GO:0071035]; nuclear polyadenylation-dependent t…	RNA binding [GO:0003723]	GO:0000176; GO:0000177; GO:0000178; GO:0000467; GO:0003723; GO:0005634; GO:0005730; GO:0005737; GO:0030307; GO:0034427; GO:0034475; GO:0043928; GO:0071034; GO:0071035; GO:0071038; GO:0071049; GO:0071051	K03679	32.632	A2AV19;Q8VBV3	Exosc2	3827600	915410	0	3	108
ANR44_MOUSE	Serine/threonine-protein phosphatase 6 regulatory ankyrin repeat subunit B (PP6-ARS-B) (Serine/threonine-protein phosphatase 6 regulatory subunit ARS-B) (Ankyrin repeat domain-containing protein 44)	Export	1.42341	-3.84966	1.32118	0		107.38		14_Protein phosphatase 6			34.4909	45.5687	0	B2RXR6	Ankrd44		Putative regulatory subunit of protein phosphatase 6 (PP6) that may be involved in the recognition of phosphoprotein substrates. {ECO:0000250}.					K15503	107.385	B2RXR6;E9QNQ2;J3QK13;J3QK37;J3QNJ4	Ankrd44	5400900	1034000	0	21	184
1433F_MOUSE	14-3-3 protein eta	Export	1.42262	-6.0409	0.182939	0	Cytoplasm	28.211					725.019	132.634	0	P68510	Ywhah	Cytoplasm.	Adapter protein implicated in the regulation of a large spectrum of both general and specialized signaling pathways. Binds to a large number of partners, usually by recognition of a phosphoserine or phosphothreonine motif. Binding generally results in the modulation of the activity of the binding partner. Negatively regulates the kinase activity of PDPK1 (By similarity). {ECO:0000250}.	cytoplasm [GO:0005737]; cytoplasmic vesicle membrane [GO:0030659]; cytosol [GO:0005829]; extracellular exosome [GO:0070062]; intercalated disc [GO:0014704]; plasma membrane [GO:0005886]; actin binding [GO:0003779]; enzyme binding [GO:0019899]; glucocorticoid receptor binding [GO:0035259]; ion channel binding [GO:0044325]; protein domain specific binding [GO:0019904]; protein heterodimerization ac…	cytoskeleton organization [GO:0007010]; glucocorticoid catabolic process [GO:0006713]; glucocorticoid receptor signaling pathway [GO:0042921]; intracellular protein transport [GO:0006886]; membrane depolarization during action potential [GO:0086010]; negative regulation of apoptotic process [GO:0043066]; negative regulation of dendrite morphogenesis [GO:0050774]; positive regulation of transcript…	actin binding [GO:0003779]; enzyme binding [GO:0019899]; glucocorticoid receptor binding [GO:0035259]; ion channel binding [GO:0044325]; protein domain specific binding [GO:0019904]; protein heterodimerization activity [GO:0046982]; sodium channel regulator activity [GO:0017080]	GO:0002028; GO:0003779; GO:0005737; GO:0005829; GO:0005886; GO:0006713; GO:0006886; GO:0007010; GO:0007088; GO:0014704; GO:0017080; GO:0019899; GO:0019904; GO:0021762; GO:0030659; GO:0035259; GO:0042921; GO:0043066; GO:0044325; GO:0045893; GO:0046982; GO:0050774; GO:0070062; GO:0086010; GO:2000649	K16198	28.212	P68510	Ywhah	113530000	3009600	0	14	1195
SHKB1_MOUSE	SH3KBP1-binding protein 1 (SETA-binding protein 1)	Export	1.41577	-0.943844	13.5261	0		58.236					0	8.65673	0	Q6P7W2	Shkbp1 Sb1	Lysosome {ECO:0000250|UniProtKB:Q8TBC3}.	Inhibits CBL-SH3KBP1 complex mediated down-regulation of EGFR signaling by sequestration of SH3KBP1. Binds to SH3KBP1 and prevents its interaction with CBL and inhibits translocation of SH3KBP1 to EGFR containing vesicles upon EGF stimulation (PubMed:21830225). {ECO:0000269|PubMed:21830225}.	lysosome [GO:0005764]; positive regulation of epidermal growth factor receptor signaling pathway [GO:0045742]; protein homooligomerization [GO:0051260]	positive regulation of epidermal growth factor receptor signaling pathway [GO:0045742]; protein homooligomerization [GO:0051260]		GO:0005764; GO:0045742; GO:0051260		76.103	Q6P7W2-2;Q6P7W2	Shkbp1	0	196430	0	1	1529
ASAH1_MOUSE	Acid ceramidase (AC) (ACDase) (Acid CDase) (EC 3.5.1.23) (Acylsphingosine deacylase) (N-acylsphingosine amidohydrolase) [Cleaved into: Acid ceramidase subunit alpha; Acid ceramidase subunit beta]	Export	1.37054	-2.78634	3.24628	0		44.669					7.84985	25.4828	0	Q9WV54	Asah1 Asah	Lysosome.	Hydrolyzes the sphingolipid ceramide into sphingosine and free fatty acid.	extracellular exosome [GO:0070062]; extracellular space [GO:0005615]; lysosome [GO:0005764]; ceramidase activity [GO:0017040]; lipid metabolic process [GO:0006629]	lipid metabolic process [GO:0006629]	ceramidase activity [GO:0017040]	GO:0005615; GO:0005764; GO:0006629; GO:0017040; GO:0070062	K12348	44.67	Q9WV54	Asah1	1229200	578230	0	2	2298
PEX5_MOUSE	Peroxisomal targeting signal 1 receptor (PTS1 receptor) (PTS1R) (PTS1-BP) (PXR1P) (Peroxin-5) (Peroxisomal C-terminal targeting signal import receptor) (Peroxisome receptor 1)	Export	1.36297	-2.10201	6.45978	0	Cytoplasm	66.805					2.68231	17.3271	0	O09012	Pex5 Pxr1	Cytoplasm. Peroxisome membrane; Peripheral membrane protein. Note=Its distribution appears to be dynamic. It is probably a cycling receptor found mainly in the cytoplasm and as well associated to the peroxisomal membrane through a docking factor (PEX13).	Binds to the C-terminal PTS1-type tripeptide peroxisomal targeting signal (SKL-type) and plays an essential role in peroxisomal protein import.	cytoplasm [GO:0005737]; cytosol [GO:0005829]; Golgi apparatus [GO:0005794]; intracellular [GO:0005622]; membrane [GO:0016020]; mitochondrion [GO:0005739]; peroxisomal matrix [GO:0005782]; peroxisomal membrane [GO:0005778]; peroxisome [GO:0005777]; protein complex [GO:0043234]; enzyme binding [GO:0019899]; peroxisome matrix targeting signal-1 binding [GO:0005052]; peroxisome targeting sequence bin…	cell development [GO:0048468]; cellular lipid metabolic process [GO:0044255]; cerebral cortex cell migration [GO:0021795]; cerebral cortex neuron differentiation [GO:0021895]; endoplasmic reticulum organization [GO:0007029]; fatty acid beta-oxidation [GO:0006635]; mitochondrial membrane organization [GO:0007006]; mitochondrion organization [GO:0007005]; negative regulation of protein homotetramer…	enzyme binding [GO:0019899]; peroxisome matrix targeting signal-1 binding [GO:0005052]; peroxisome targeting sequence binding [GO:0000268]; protein C-terminus binding [GO:0008022]; protein N-terminus binding [GO:0047485]; small GTPase binding [GO:0031267]	GO:0000038; GO:0000268; GO:0001764; GO:0005052; GO:0005622; GO:0005737; GO:0005739; GO:0005777; GO:0005778; GO:0005782; GO:0005794; GO:0005829; GO:0006625; GO:0006635; GO:0007005; GO:0007006; GO:0007029; GO:0007031; GO:0008022; GO:0016020; GO:0016558; GO:0016560; GO:0016561; GO:0019899; GO:0021795; GO:0021895; GO:0031267; GO:0040018; GO:0043234; GO:0044255; GO:0045046; GO:0047485; GO:0048468; GO:…	K13342	70.756	O09012-2;D3Z600;O09012	Pex5	420020	393170	0	2	329
F120A_MOUSE	Constitutive coactivator of PPAR-gamma-like protein 1 (Oxidative stress-associated Src activator) (Protein FAM120A)	Export	1.351	-2.66473	3.6913	1.0183	Cytoplasm	121.64					13.7609	50.7954	14.0127	Q6A0A9	FAM120A Kiaa0183 Ossa	Cytoplasm {ECO:0000250}. Cell membrane {ECO:0000250}; Peripheral membrane protein {ECO:0000250}; Cytoplasmic side {ECO:0000250}. Note=Translocates to plasma membrane upon ultraviolet exposure. {ECO:0000250}.	Critical component of the oxidative stress-induced survival signaling. Activates src family kinases and acts as a scaffolding protein enabling src family kinases to phosphorylate and activate PI3-kinase. Binds RNA and promotes the secretion of IGF-II (By similarity). May participate in mRNA transport in the cytoplasm. {ECO:0000250, ECO:0000269|PubMed:18413649}.	cytosol [GO:0005829]; membrane [GO:0016020]; nucleus [GO:0005634]; plasma membrane [GO:0005886]; RNA binding [GO:0003723]		RNA binding [GO:0003723]	GO:0003723; GO:0005634; GO:0005829; GO:0005886; GO:0016020		121.646	Q6A0A9;Q8C3F2-3;Q8C3F2	FAM120A	2154800	1152600	97091	20	1512
BCAP_MOUSE	Phosphoinositide 3-kinase adapter protein 1 (B-cell adapter for phosphoinositide 3-kinase) (B-cell phosphoinositide 3-kinase adapter protein 1)	Export	1.34773	-3.11082	2.31477	0	Cytoplasm	70.808					12.9332	29.9374	0	Q9EQ32	Pik3ap1 Bcap	Cytoplasm {ECO:0000269|PubMed:22187458}. Cell membrane {ECO:0000305|PubMed:22187458}; Peripheral membrane protein {ECO:0000305|PubMed:22187458}.	Signaling adapter that contributes to B-cell development by linking B-cell receptor (BCR) signaling to the phosphoinositide 3-kinase (PI3K)-Akt signaling pathway. Has a complementary role to the BCR coreceptor CD19, coupling BCR and PI3K activation by providing a docking site for the PI3K subunit PIK3R1. Alternatively, links Toll-like receptor (TLR) signaling to PI3K activation, a process prevent…	cytoplasm [GO:0005737]; cytosol [GO:0005829]; membrane [GO:0016020]; plasma membrane [GO:0005886]; identical protein binding [GO:0042802]; phosphatidylinositol 3-kinase regulatory subunit binding [GO:0036312]; negative regulation of toll-like receptor signaling pathway [GO:0034122]; positive regulation of phosphatidylinositol 3-kinase signaling [GO:0014068]; positive regulation of toll-like recep…	negative regulation of toll-like receptor signaling pathway [GO:0034122]; positive regulation of phosphatidylinositol 3-kinase signaling [GO:0014068]; positive regulation of toll-like receptor signaling pathway [GO:0034123]; regulation of inflammatory response [GO:0050727]; toll-like receptor 2 signaling pathway [GO:0034134]; toll-like receptor 4 signaling pathway [GO:0034142]; toll-like receptor…	identical protein binding [GO:0042802]; phosphatidylinositol 3-kinase regulatory subunit binding [GO:0036312]	GO:0005737; GO:0005829; GO:0005886; GO:0014068; GO:0016020; GO:0034122; GO:0034123; GO:0034134; GO:0034142; GO:0034154; GO:0034162; GO:0036312; GO:0042802; GO:0050727	K12230	90.928	Q9EQ32-2;Q9EQ32;Q9EQ32-3	Pik3ap1	2025200	679310	0	10	2172
NACA_MOUSE	Nascent polypeptide-associated complex subunit alpha (Alpha-NAC) (Alpha-NAC/1.9.2)	Export	1.34333	-6.51986	0.106016	0	Both	23.384					1512.3	160.328	0	Q60817	Naca	Cytoplasm. Nucleus. Note=The heterodimer is located mainly in the cytosol, and the homodimer in the nucleus. {ECO:0000250}.	Prevents inappropriate targeting of non-secretory polypeptides to the endoplasmic reticulum (ER). Binds to nascent polypeptide chains as they emerge from the ribosome and blocks their interaction with the signal recognition particle (SRP), which normally targets nascent secretory peptides to the ER. Also reduces the inherent affinity of ribosomes for protein translocation sites in the ER membrane…	cytoplasm [GO:0005737]; extracellular exosome [GO:0070062]; nascent polypeptide-associated complex [GO:0005854]; nucleus [GO:0005634]; DNA binding [GO:0003677]; TBP-class protein binding [GO:0017025]; transcription coactivator activity [GO:0003713]; cardiac ventricle development [GO:0003231]; heart trabecula morphogenesis [GO:0061384]; myoblast migration [GO:0051451]; negative regulation of stria…	cardiac ventricle development [GO:0003231]; heart trabecula morphogenesis [GO:0061384]; myoblast migration [GO:0051451]; negative regulation of striated muscle cell apoptotic process [GO:0010664]; negative regulation of transcription from RNA polymerase II promoter involved in heart development [GO:1901227]; positive regulation of cell proliferation involved in heart morphogenesis [GO:2000138]; p…	DNA binding [GO:0003677]; TBP-class protein binding [GO:0017025]; transcription coactivator activity [GO:0003713]	GO:0003231; GO:0003677; GO:0003713; GO:0005634; GO:0005737; GO:0005854; GO:0006351; GO:0010664; GO:0015031; GO:0017025; GO:0043403; GO:0048633; GO:0048742; GO:0051451; GO:0061384; GO:0070062; GO:1901227; GO:1901228; GO:2000138		23.384	Q60817;P70670	Naca	236810000	3638000	0	21	1216
DC1I2_MOUSE	Cytoplasmic dynein 1 intermediate chain 2 (Cytoplasmic dynein intermediate chain 2) (Dynein intermediate chain 2, cytosolic) (DH IC-2)	Export	1.3256	-4.93587	0.433043	0	Cytoplasm	68.393					171.755	74.3775	0	O88487	Dync1i2 Dnci2 Dncic2	Cytoplasm, cytoskeleton {ECO:0000250|UniProtKB:Q62871}.	Acts as one of several non-catalytic accessory components of the cytoplasmic dynein 1 complex that are thought to be involved in linking dynein to cargos and to adapter proteins that regulate dynein function. Cytoplasmic dynein 1 acts as a motor for the intracellular retrograde motility of vesicles and organelles along microtubules. The intermediate chains mediate the binding of dynein to dynacti…	cytoplasm [GO:0005737]; cytoplasmic dynein complex [GO:0005868]; microtubule [GO:0005874]; vesicle [GO:0031982]; dynein heavy chain binding [GO:0045504]; dynein light chain binding [GO:0045503]; motor activity [GO:0003774]; positive regulation of ATP-dependent microtubule motor activity, plus-end-directed [GO:2000582]; transport along microtubule [GO:0010970]	positive regulation of ATP-dependent microtubule motor activity, plus-end-directed [GO:2000582]; transport along microtubule [GO:0010970]	dynein heavy chain binding [GO:0045504]; dynein light chain binding [GO:0045503]; motor activity [GO:0003774]	GO:0003774; GO:0005737; GO:0005868; GO:0005874; GO:0010970; GO:0031982; GO:0045503; GO:0045504; GO:2000582	K10415	68.394	O88487;Q3TPJ8;A2BFF9;A2BFF8;A2BFF5	Dync1i2	26895000	1687700	0	16	117
HS71L_MOUSE	Heat shock 70 kDa protein 1-like (Heat shock 70 kDa protein 1L) (Heat shock 70 kDa-like protein 1) (Spermatid-specific heat shock protein 70)	Export	1.29622	-3.96456	0.992011	0		70.636					45.6514	45.2866	0	P16627	Hspa1l Hsc70t		Molecular chaperone implicated in a wide variety of cellular processes, including protection of the proteome from stress, folding and transport of newly synthesized polypeptides, activation of proteolysis of misfolded proteins and the formation and dissociation of protein complexes. Plays a pivotal role in the protein quality control system, ensuring the correct folding of proteins, the re-foldin…	blood microparticle [GO:0072562]; cell body [GO:0044297]; COP9 signalosome [GO:0008180]; cytosol [GO:0005829]; mitochondrial matrix [GO:0005759]; zona pellucida receptor complex [GO:0002199]; ATP binding [GO:0005524]; heat shock protein binding [GO:0031072]; ubiquitin protein ligase binding [GO:0031625]; unfolded protein binding [GO:0051082]; binding of sperm to zona pellucida [GO:0007339]; cell …	binding of sperm to zona pellucida [GO:0007339]; cell differentiation [GO:0030154]; multicellular organism development [GO:0007275]; positive regulation of protein targeting to mitochondrion [GO:1903955]; protein refolding [GO:0042026]; spermatogenesis [GO:0007283]	ATP binding [GO:0005524]; heat shock protein binding [GO:0031072]; ubiquitin protein ligase binding [GO:0031625]; unfolded protein binding [GO:0051082]	GO:0002199; GO:0005524; GO:0005759; GO:0005829; GO:0007275; GO:0007283; GO:0007339; GO:0008180; GO:0030154; GO:0031072; GO:0031625; GO:0042026; GO:0044297; GO:0051082; GO:0072562; GO:1903955	K03283	70.637	P16627	Hspa1l	7148500	1027600	0	2	842
MET14_MOUSE	N6-adenosine-methyltransferase subunit METTL14 (EC 2.1.1.62) (Methyltransferase-like protein 14)	Export	1.29005	-2.09122	5.77021	0	Nucleus	40.721					2.86042	16.5052	0	Q3UIK4	Mettl14 Kiaa1627	Nucleus {ECO:0000269|PubMed:24394384}.	The METTL3-METTL14 heterodimer forms a N6-methyltransferase complex that methylates adenosine residues of some mRNAs and regulates the circadian clock and differentiation of embryonic stem cells (PubMed:24394384). In the heterodimer formed with METTL3, METTL14 constitutes the RNA-binding scaffold that recognizes the substrate rather than the catalytic core (By similarity). N6-methyladenosine (m6A…	MIS complex [GO:0036396]; nucleoplasm [GO:0005654]; nucleus [GO:0005634]; mRNA (2'-O-methyladenosine-N6-)-methyltransferase activity [GO:0016422]; mRNA binding [GO:0003729]; mRNA destabilization [GO:0061157]; mRNA methylation [GO:0080009]; mRNA splicing, via spliceosome [GO:0000398]; stem cell population maintenance [GO:0019827]	mRNA destabilization [GO:0061157]; mRNA methylation [GO:0080009]; mRNA splicing, via spliceosome [GO:0000398]; stem cell population maintenance [GO:0019827]	mRNA (2'-O-methyladenosine-N6-)-methyltransferase activity [GO:0016422]; mRNA binding [GO:0003729]	GO:0000398; GO:0003729; GO:0005634; GO:0005654; GO:0016422; GO:0019827; GO:0036396; GO:0061157; GO:0080009	K05925	52.122	Q3UIK4-2;E9QPC5;G3UYS3;Q3UIK4	Mettl14	447910	374520	0	2	491
PDCD4_MOUSE	Programmed cell death protein 4 (Protein MA-3) (Topoisomerase-inhibitor suppressed protein)	Export	1.2671	-3.8606	1.10884	0.250171	Both	51.702				C_14	141.74	157.168	35.4594	Q61823	Pdcd4 Ma3 Tis	Nucleus {ECO:0000269|PubMed:12894233}. Cytoplasm {ECO:0000269|PubMed:12894233}. Note=Shuttles between the nucleus and cytoplasm (PubMed:12894233). Predominantly nuclear under normal growth conditions, and when phosphorylated at Ser-457 (By similarity). {ECO:0000250|UniProtKB:Q53EL6, ECO:0000269|PubMed:12894233}.	Inhibits translation initiation and cap-dependent translation. May excert its function by hindering the interaction between EIF4A1 and EIF4G. Inhibits the helicase activity of EIF4A. Modulates the activation of JUN kinase. Down-regulates the expression of MAP4K1, thus inhibiting events important in driving invasion, namely, MAPK85 activation and consequent JUN-dependent transcription. May play a …	cytoplasm [GO:0005737]; cytosol [GO:0005829]; nucleus [GO:0005634]; RNA binding [GO:0003723]; apoptotic process [GO:0006915]; BMP signaling pathway [GO:0030509]; cell aging [GO:0007569]; cellular response to lipopolysaccharide [GO:0071222]; epithelial to mesenchymal transition involved in cardiac fibroblast development [GO:0060940]; negative regulation of apoptotic process [GO:0043066]; negative …	apoptotic process [GO:0006915]; BMP signaling pathway [GO:0030509]; cell aging [GO:0007569]; cellular response to lipopolysaccharide [GO:0071222]; epithelial to mesenchymal transition involved in cardiac fibroblast development [GO:0060940]; negative regulation of apoptotic process [GO:0043066]; negative regulation of cytokine production involved in inflammatory response [GO:1900016]; negative reg…	RNA binding [GO:0003723]	GO:0003723; GO:0005634; GO:0005737; GO:0005829; GO:0006915; GO:0007569; GO:0030509; GO:0034393; GO:0043066; GO:0043508; GO:0045892; GO:0050729; GO:0060940; GO:0071222; GO:1900016; GO:1901224; GO:1904761; GO:1905064; GO:2000353	K16865	51.702	Q61823	Pdcd4	22195000	3566300	245690	27	1469
PP1B_MOUSE	Serine/threonine-protein phosphatase PP1-beta catalytic subunit (PP-1B) (EC 3.1.3.16) (EC 3.1.3.53)	Export	1.24796	-4.89238	0.403503	0	Both	37.186				C_542	173.735	70.1026	0	P62141	Ppp1cb	Cytoplasm {ECO:0000250}. Nucleus {ECO:0000250}. Nucleus, nucleoplasm {ECO:0000250}. Nucleus, nucleolus {ECO:0000250}. Note=Highly mobile in cells and can be relocalized through interaction with targeting subunits. In the presence of PPP1R8 relocalizes from the nucleus to nuclear speckles (By similarity). {ECO:0000250}.	Protein phosphatase that associates with over 200 regulatory proteins to form highly specific holoenzymes which dephosphorylate hundreds of biological targets. Protein phosphatase (PP1) is essential for cell division, it participates in the regulation of glycogen metabolism, muscle contractility and protein synthesis. Involved in regulation of ionic conductances and long-term synaptic plasticity.…	cytoplasm [GO:0005737]; extracellular exosome [GO:0070062]; focal adhesion [GO:0005925]; glycogen granule [GO:0042587]; nuclear chromosome, telomeric region [GO:0000784]; nucleolus [GO:0005730]; nucleoplasm [GO:0005654]; nucleus [GO:0005634]; protein phosphatase type 1 complex [GO:0000164]; PTW/PP1 phosphatase complex [GO:0072357]; metal ion binding [GO:0046872]; myosin phosphatase activity [GO:0…	cell cycle [GO:0007049]; cell division [GO:0051301]; circadian regulation of gene expression [GO:0032922]; entrainment of circadian clock by photoperiod [GO:0043153]; glycogen metabolic process [GO:0005977]; protein dephosphorylation [GO:0006470]; regulation of cell adhesion [GO:0030155]; regulation of circadian rhythm [GO:0042752]; regulation of glycogen biosynthetic process [GO:0005979]; regula…	metal ion binding [GO:0046872]; myosin-light-chain-phosphatase activity [GO:0050115]; myosin phosphatase activity [GO:0017018]; phosphatase activity [GO:0016791]; protein kinase binding [GO:0019901]; protein serine/threonine phosphatase activity [GO:0004722]	GO:0000164; GO:0000784; GO:0004722; GO:0005634; GO:0005654; GO:0005730; GO:0005737; GO:0005925; GO:0005977; GO:0005979; GO:0005981; GO:0006470; GO:0007049; GO:0016791; GO:0017018; GO:0019901; GO:0030155; GO:0032922; GO:0042587; GO:0042752; GO:0043153; GO:0046872; GO:0050115; GO:0051301; GO:0070062; GO:0072357	K06269	37.187	P62141	Ppp1cb	27205000	1590700	0	14	1116
RAB14_MOUSE	Ras-related protein Rab-14	Export	1.24278	-5.79884	0.177088	0	Cytoplasm	23.897	ER				612.323	108.435	0	Q91V41	Rab14	Recycling endosome {ECO:0000250|UniProtKB:P61106}. Early endosome membrane {ECO:0000250|UniProtKB:P61106}; Lipid-anchor {ECO:0000305}; Cytoplasmic side {ECO:0000305}. Golgi apparatus membrane {ECO:0000250|UniProtKB:P61106}; Lipid-anchor {ECO:0000305}; Cytoplasmic side {ECO:0000305}. Golgi apparatus, trans-Golgi network membrane {ECO:0000250|UniProtKB:P61106}; Lipid-anchor {ECO:0000305}; Cytoplasm…	Regulates, together with its guanine nucleotide exchange factor, DENND6A, the specific endocytic transport of ADAM10, N-cadherin/CDH2 shedding and cell-cell adhesion (By similarity). Involved in membrane trafficking between the Golgi complex and endosomes during early embryonic development. Regulates the Golgi to endosome transport of FGFR-containing vesicles during early development, a key proce…	cytoplasmic vesicle membrane [GO:0030659]; cytosol [GO:0005829]; early endosome membrane [GO:0031901]; endosome [GO:0005768]; extracellular exosome [GO:0070062]; Golgi membrane [GO:0000139]; intracellular [GO:0005622]; intracellular membrane-bounded organelle [GO:0043231]; lysosomal membrane [GO:0005765]; phagocytic vesicle [GO:0045335]; recycling endosome [GO:0055037]; trans-Golgi network [GO:00…	defense response to bacterium [GO:0042742]; embryo development [GO:0009790]; endocytic recycling [GO:0032456]; fibroblast growth factor receptor signaling pathway [GO:0008543]; Golgi to endosome transport [GO:0006895]; membrane organization [GO:0061024]; phagosome maturation [GO:0090382]; protein transport [GO:0015031]; regulation of endocytosis [GO:0030100]; regulation of protein localization [G…	GDP binding [GO:0019003]; GTPase activity [GO:0003924]; GTP binding [GO:0005525]; myosin V binding [GO:0031489]	GO:0000139; GO:0003924; GO:0005525; GO:0005622; GO:0005765; GO:0005768; GO:0005802; GO:0005829; GO:0006895; GO:0008543; GO:0009790; GO:0015031; GO:0019003; GO:0030100; GO:0030659; GO:0031489; GO:0031901; GO:0032456; GO:0032880; GO:0042742; GO:0043231; GO:0045335; GO:0055037; GO:0061024; GO:0070062; GO:0090382	K07881	23.897	Q91V41;A2AL34	Rab14	95883000	2460500	0	23	1896
CUL4A_MOUSE	Cullin-4A (CUL-4A)	Export	1.22438	-3.78374	1.08908	0.145976		87.752		19_E3 Ubiquitin ligase		C_173::C_348	62.0701	67.5994	9.06077	Q3TCH7	Cul4a		Core component of multiple cullin-RING-based E3 ubiquitin-protein ligase complexes which mediate the ubiquitination and subsequent proteasomal degradation of target proteins. As a scaffold protein may contribute to catalysis through positioning of the substrate and the ubiquitin-conjugating enzyme. The E3 ubiquitin-protein ligase activity of the complex is dependent on the neddylation of the cull…	Cul4-RING E3 ubiquitin ligase complex [GO:0080008]; Cul4A-RING E3 ubiquitin ligase complex [GO:0031464]; ubiquitin protein ligase binding [GO:0031625]; DNA repair [GO:0006281]; hemopoiesis [GO:0030097]; in utero embryonic development [GO:0001701]; negative regulation of granulocyte differentiation [GO:0030853]; positive regulation of cell proliferation [GO:0008284]; positive regulation of G1/S tr…	DNA repair [GO:0006281]; hemopoiesis [GO:0030097]; in utero embryonic development [GO:0001701]; negative regulation of granulocyte differentiation [GO:0030853]; positive regulation of cell proliferation [GO:0008284]; positive regulation of G1/S transition of mitotic cell cycle [GO:1900087]; positive regulation of protein catabolic process [GO:0045732]; proteasome-mediated ubiquitin-dependent prot…	ubiquitin protein ligase binding [GO:0031625]	GO:0001701; GO:0006281; GO:0006511; GO:0008284; GO:0016032; GO:0030097; GO:0030853; GO:0031464; GO:0031625; GO:0035019; GO:0042787; GO:0043161; GO:0045732; GO:0051246; GO:0080008; GO:1900087; GO:2000001; GO:2000819	K10609	87.753	Q3TCH7;E9PXT5;F6UV36	Cul4a	9719500	1533900	62780	23	1303
RBGP1_MOUSE	Rab GTPase-activating protein 1 (GAP and centrosome-associated protein) (Rab6 GTPase-activating protein GAPCenA)	Export	1.21445	-3.6076	1.21292	0	Cytoplasm	120.8					29.8418	36.1958	0	A2AWA9	Rabgap1 Kiaa4104	Cytoplasm, cytosol {ECO:0000250|UniProtKB:Q9Y3P9}. Cytoplasm, cytoskeleton, microtubule organizing center, centrosome {ECO:0000250|UniProtKB:Q9Y3P9}. Note=Predominantly cytosolic but also associated with the centrosome. {ECO:0000250|UniProtKB:Q9Y3P9}.	May act as a GTPase-activating protein of RAB6A. May play a role in microtubule nucleation by centrosome. May participate in a RAB6A-mediated pathway involved in the metaphase-anaphase transition (By similarity). {ECO:0000250|UniProtKB:Q9Y3P9}.	cytosol [GO:0005829]; endomembrane system [GO:0012505]; intracellular [GO:0005622]; microtubule organizing center [GO:0005815]; GTPase activator activity [GO:0005096]; Rab GTPase binding [GO:0017137]; activation of GTPase activity [GO:0090630]; cell cycle [GO:0007049]; intracellular protein transport [GO:0006886]; regulation of GTPase activity [GO:0043087]; regulation of vesicle fusion [GO:003133…	activation of GTPase activity [GO:0090630]; cell cycle [GO:0007049]; intracellular protein transport [GO:0006886]; regulation of GTPase activity [GO:0043087]; regulation of vesicle fusion [GO:0031338]	GTPase activator activity [GO:0005096]; Rab GTPase binding [GO:0017137]	GO:0005096; GO:0005622; GO:0005815; GO:0005829; GO:0006886; GO:0007049; GO:0012505; GO:0017137; GO:0031338; GO:0043087; GO:0090630	K20284	120.798	A2AWA9;A2AWA9-2;A2AWA7;A2AWA9-3;A2AWB0;A6H6A9-3	Rabgap1	4672900	821320	0	17	112
SMAD3_MOUSE	Mothers against decapentaplegic homolog 3 (MAD homolog 3) (Mad3) (Mothers against DPP homolog 3) (mMad3) (SMAD family member 3) (SMAD 3) (Smad3)	Export	1.20657	-3.63832	1.16659	0	Both	16.447			ActRIIA-ActRIB-Smad3-Arip1 complex::SMAD3-VDR complex::Smad2-Smad3 complex::Smad3 homotrimer complex::Smad3-Smad4 complex::Smad3-mSin3A-Hdac1 complex		31.3949	36.6251	0	Q8BUN5	Smad3 Madh3	Cytoplasm {ECO:0000269|PubMed:15356634, ECO:0000269|PubMed:22781750}. Nucleus {ECO:0000269|PubMed:15356634, ECO:0000269|PubMed:22781750}. Note=Cytoplasmic and nuclear in the absence of TGF-beta. On TGF-beta stimulation, migrates to the nucleus when complexed with SMAD4. Through the action of the phosphatase PPM1A, released from the SMAD2/SMAD4 complex, and exported out of the nucleus by interacti…	Receptor-regulated SMAD (R-SMAD) that is an intracellular signal transducer and transcriptional modulator activated by TGF-beta (transforming growth factor) and activin type 1 receptor kinases. Binds the TRE element in the promoter region of many genes that are regulated by TGF-beta and, on formation of the SMAD3/SMAD4 complex, activates transcription. Also can form a SMAD3/SMAD4/JUN/FOS complex …	cytoplasm [GO:0005737]; cytosol [GO:0005829]; nuclear chromatin [GO:0000790]; nuclear inner membrane [GO:0005637]; nucleoplasm [GO:0005654]; nucleus [GO:0005634]; plasma membrane [GO:0005886]; receptor complex [GO:0043235]; SMAD protein complex [GO:0071141]; SMAD2-SMAD3 protein complex [GO:0071144]; transcription factor complex [GO:0005667]; beta-catenin binding [GO:0008013]; bHLH transcription f…	activation of cysteine-type endopeptidase activity involved in apoptotic process [GO:0006919]; activation of cysteine-type endopeptidase activity involved in apoptotic signaling pathway [GO:0097296]; activin receptor signaling pathway [GO:0032924]; canonical Wnt signaling pathway [GO:0060070]; cell-cell junction organization [GO:0045216]; cell cycle arrest [GO:0007050]; cellular response to trans…	beta-catenin binding [GO:0008013]; bHLH transcription factor binding [GO:0043425]; chromatin binding [GO:0003682]; chromatin DNA binding [GO:0031490]; collagen binding [GO:0005518]; core promoter proximal region sequence-specific DNA binding [GO:0000987]; co-SMAD binding [GO:0070410]; DEAD/H-box RNA helicase binding [GO:0017151]; double-stranded DNA binding [GO:0003690]; glucocorticoid receptor b…	GO:0000122; GO:0000790; GO:0000977; GO:0000978; GO:0000983; GO:0000987; GO:0000988; GO:0001102; GO:0001501; GO:0001649; GO:0001657; GO:0001666; GO:0001701; GO:0001707; GO:0001756; GO:0001889; GO:0001947; GO:0002076; GO:0002520; GO:0003682; GO:0003690; GO:0003700; GO:0005160; GO:0005518; GO:0005634; GO:0005637; GO:0005654; GO:0005667; GO:0005737; GO:0005829; GO:0005886; GO:0006357; GO:0006366; GO:…	K04500	48.081	F7BUP2;A2CG44;E9Q5P9;Q8BUN5;Q9JIW5;E9Q3M0;Q62432-2;Q62432	Smad3;Smad2;Smad9	4916100	831060	0	3	122
RTCB_MOUSE	tRNA-splicing ligase RtcB homolog (EC 6.5.1.3) (Focal adhesion-associated protein) (FAAP)	Export	1.19036	-4.64179	0.465464	0	Both	55.249				C_561	129.428	60.2441	0	Q99LF4	Rtcb D10Wsu52e	Nucleus {ECO:0000250}. Cytoplasm {ECO:0000255|HAMAP-Rule:MF_03144, ECO:0000269|PubMed:18508721}. Note=Enters into the nucleus in case of active transcription while it accumulates in cytosol when transcription level is low. {ECO:0000250}.	Catalytic subunit of the tRNA-splicing ligase complex that acts by directly joining spliced tRNA halves to mature-sized tRNAs by incorporating the precursor-derived splice junction phosphate into the mature tRNA as a canonical 3',5'-phosphodiester. May act as an RNA ligase with broad substrate specificity, and may function toward other RNAs (By similarity). Essential during post-implantation deve…	cytoplasm [GO:0005737]; cytosol [GO:0005829]; endoplasmic reticulum membrane [GO:0005789]; intracellular membrane-bounded organelle [GO:0043231]; nuclear envelope [GO:0005635]; nucleoplasm [GO:0005654]; nucleus [GO:0005634]; tRNA-splicing ligase complex [GO:0072669]; ATP binding [GO:0005524]; metal ion binding [GO:0046872]; RNA binding [GO:0003723]; RNA ligase (ATP) activity [GO:0003972]; vinculi…	in utero embryonic development [GO:0001701]; placenta development [GO:0001890]; tRNA splicing, via endonucleolytic cleavage and ligation [GO:0006388]	ATP binding [GO:0005524]; metal ion binding [GO:0046872]; RNA binding [GO:0003723]; RNA ligase (ATP) activity [GO:0003972]; vinculin binding [GO:0017166]	GO:0001701; GO:0001890; GO:0003723; GO:0003972; GO:0005524; GO:0005634; GO:0005635; GO:0005654; GO:0005737; GO:0005789; GO:0005829; GO:0006388; GO:0017166; GO:0043231; GO:0046872; GO:0072669	K14415	55.249	Q99LF4	D10Wsu52e	20267000	1367000	0	14	1987
DDX17_MOUSE	Probable ATP-dependent RNA helicase DDX17 (EC 3.6.4.13) (DEAD box protein 17)	Export	1.18729	-1.84555	6.50143	5.23419	Both	72.399		22_Drosha complex	Drosha complex	C_364	322.226	2094.93	1686.59	Q501J6	Ddx17	Nucleus {ECO:0000250|UniProtKB:Q92841}. Nucleus, nucleolus {ECO:0000250|UniProtKB:Q92841}. Cytoplasm, cytosol {ECO:0000250|UniProtKB:Q92841}. Note=In the course of bunyavirus infection, relocalizes from the nucleus to the cytosol where it binds viral RNA to antagonize replication. {ECO:0000250|UniProtKB:Q92841}.	As an RNA helicase, unwinds RNA and alters RNA structures through ATP binding and hydrolysis. Involved in multiple cellular processes, including pre-mRNA splicing, alternative splicing, ribosomal RNA processing and miRNA processing, as well as transcription regulation. Regulates the alternative splicing of exons exhibiting specific features. This function requires the RNA helicase activity. Affec…	cytoplasm [GO:0005737]; cytosol [GO:0005829]; membrane [GO:0016020]; nuclear speck [GO:0016607]; nucleolus [GO:0005730]; nucleus [GO:0005634]; ATP binding [GO:0005524]; ATP-dependent RNA helicase activity [GO:0004004]; estrogen receptor binding [GO:0030331]; RNA binding [GO:0003723]; transcription coactivator activity [GO:0003713]; alternative mRNA splicing, via spliceosome [GO:0000380]; androgen…	alternative mRNA splicing, via spliceosome [GO:0000380]; androgen receptor signaling pathway [GO:0030521]; defense response to virus [GO:0051607]; epithelial to mesenchymal transition [GO:0001837]; gene silencing by RNA [GO:0031047]; intracellular estrogen receptor signaling pathway [GO:0030520]; miRNA metabolic process [GO:0010586]; myoblast differentiation [GO:0045445]; positive regulation of i…	ATP binding [GO:0005524]; ATP-dependent RNA helicase activity [GO:0004004]; estrogen receptor binding [GO:0030331]; RNA binding [GO:0003723]; transcription coactivator activity [GO:0003713]	GO:0000380; GO:0000381; GO:0001837; GO:0003713; GO:0003723; GO:0004004; GO:0005524; GO:0005634; GO:0005730; GO:0005737; GO:0005829; GO:0006357; GO:0006364; GO:0010501; GO:0010586; GO:0016020; GO:0016607; GO:0030331; GO:0030520; GO:0030521; GO:0031047; GO:0033148; GO:0045445; GO:0045893; GO:0045944; GO:0051607; GO:0061614; GO:2001014	K13178	72.399	Q501J6;Q3U741;Q501J6-2	Ddx17	50457000	47536000	11686000	125	1339
IGBP1_MOUSE	Immunoglobulin-binding protein 1 (Alpha4 phosphoprotein) (CD79a-binding protein 1) (Lymphocyte signal transduction molecule alpha 4) (Protein phosphatase 2/4/6 regulatory subunit) (p52)	Export	1.18147	-1.17074	12.6317	12.1792	Cytoplasm	38.97				C_604	5.23504	66.1275	63.7587	Q61249	Igbp1 Pc52	Cytoplasm {ECO:0000305}.	Associated to surface IgM-receptor; may be involved in signal transduction. Involved in regulation of the catalytic activity of the phosphatases PP2A, PP4 and PP6 by protecting their partially folded catalytic subunits from degradative polyubiquitination until they associate with regulatory subunits.	cytoplasm [GO:0005737]; cytosol [GO:0005829]; microtubule [GO:0005874]; mitogen-activated protein kinase kinase binding [GO:0031434]; protein complex binding [GO:0032403]; protein domain specific binding [GO:0019904]; protein phosphatase 2A binding [GO:0051721]; protein phosphatase regulator activity [GO:0019888]; B cell activation [GO:0042113]; negative regulation of apoptotic signaling pathway …	B cell activation [GO:0042113]; negative regulation of apoptotic signaling pathway [GO:2001234]; negative regulation of cysteine-type endopeptidase activity involved in apoptotic process [GO:0043154]; negative regulation of protein dephosphorylation [GO:0035308]; negative regulation of stress-activated MAPK cascade [GO:0032873]; negative regulation of transcription from RNA polymerase II promoter…	mitogen-activated protein kinase kinase binding [GO:0031434]; protein complex binding [GO:0032403]; protein domain specific binding [GO:0019904]; protein phosphatase 2A binding [GO:0051721]; protein phosphatase regulator activity [GO:0019888]	GO:0000122; GO:0005737; GO:0005829; GO:0005874; GO:0019888; GO:0019904; GO:0031434; GO:0032403; GO:0032873; GO:0034612; GO:0035306; GO:0035308; GO:0042113; GO:0043154; GO:0045944; GO:0051721; GO:0060632; GO:0070555; GO:2001234	K17606	38.971	Q61249	Igbp1	819750	1500500	441770	5	1454
EIF3I_MOUSE	Eukaryotic translation initiation factor 3 subunit I (eIF3i) (Eukaryotic translation initiation factor 3 subunit 2) (TGF-beta receptor-interacting protein 1) (TRIP-1) (eIF-3-beta) (eIF3 p36)	Export	1.17199	-2.05356	5.2451	3.77042	Cytoplasm	36.46		20_eIF3 subunits		C_600	94.1382	493.764	354.94	Q9QZD9	Eif3i Eif3s2 Trip1	Cytoplasm {ECO:0000255|HAMAP-Rule:MF_03008}.	Component of the eukaryotic translation initiation factor 3 (eIF-3) complex, which is required for several steps in the initiation of protein synthesis. The eIF-3 complex associates with the 40S ribosome and facilitates the recruitment of eIF-1, eIF-1A, eIF-2:GTP:methionyl-tRNAi and eIF-5 to form the 43S pre-initiation complex (43S PIC). The eIF-3 complex stimulates mRNA recruitment to the 43S PI…	eukaryotic translation initiation factor 3 complex [GO:0005852]; eukaryotic translation initiation factor 3 complex, eIF3m [GO:0071541]; extracellular exosome [GO:0070062]; translation initiation factor activity [GO:0003743]; translational initiation [GO:0006413]	translational initiation [GO:0006413]	translation initiation factor activity [GO:0003743]	GO:0003743; GO:0005852; GO:0006413; GO:0070062; GO:0071541	K03246	36.461	Q9QZD9;A2AE03	Eif3i	14741000	11204000	2459300	29	2253
RAC2_MOUSE	Ras-related C3 botulinum toxin substrate 2 (Protein EN-7) (p21-Rac2)	Export	1.13129	-7.19723	0.042596	0	Cytoplasm	21.441					4688.13	199.696	0	Q05144	Rac2	Cytoplasm {ECO:0000250}. Membrane {ECO:0000250}; Lipid-anchor {ECO:0000250}. Note=Membrane-associated when activated. {ECO:0000250}.	Plasma membrane-associated small GTPase which cycles between an active GTP-bound and inactive GDP-bound state. In active state binds to a variety of effector proteins to regulate cellular responses, such as secretory processes, phagocytose of apoptotic cells and epithelial cell polarization. Augments the production of reactive oxygen species (ROS) by NADPH oxidase.	actin filament [GO:0005884]; cytoplasm [GO:0005737]; cytosol [GO:0005829]; extracellular exosome [GO:0070062]; focal adhesion [GO:0005925]; lamellipodium [GO:0030027]; membrane [GO:0016020]; nuclear envelope [GO:0005635]; GTP binding [GO:0005525]; GTPase activity [GO:0003924]; protein kinase regulator activity [GO:0019887]; actin cytoskeleton organization [GO:0030036]; actin filament organization…	actin cytoskeleton organization [GO:0030036]; actin filament organization [GO:0007015]; bone resorption [GO:0045453]; cell projection assembly [GO:0030031]; chemotaxis [GO:0006935]; G-protein coupled receptor signaling pathway [GO:0007186]; lymphocyte aggregation [GO:0071593]; positive regulation of cell proliferation [GO:0008284]; positive regulation of lamellipodium assembly [GO:0010592]; posit…	GTPase activity [GO:0003924]; GTP binding [GO:0005525]; protein kinase regulator activity [GO:0019887]	GO:0003924; GO:0005525; GO:0005635; GO:0005737; GO:0005829; GO:0005884; GO:0005925; GO:0006935; GO:0007015; GO:0007186; GO:0007264; GO:0008284; GO:0010592; GO:0010810; GO:0016020; GO:0019887; GO:0030027; GO:0030031; GO:0030036; GO:0042129; GO:0043304; GO:0045453; GO:0060263; GO:0060753; GO:0070062; GO:0071593; GO:0090023; GO:1902622; GO:1903955	K07860	21.441	Q05144	Rac2	734110000	4531300	0	30	1277
IF4A1_MOUSE	Eukaryotic initiation factor 4A-I (eIF-4A-I) (eIF4A-I) (EC 3.6.4.13) (ATP-dependent RNA helicase eIF4A-1)	Export	1.11611	-2.915	2.19929	1.11929		46.153				C_545	2037.31	4480.63	2280.35	P60843	Eif4a1 Ddx2a Eif4a		ATP-dependent RNA helicase which is a subunit of the eIF4F complex involved in cap recognition and is required for mRNA binding to ribosome. In the current model of translation initiation, eIF4A unwinds RNA secondary structures in the 5'-UTR of mRNAs which is necessary to allow efficient binding of the small ribosomal subunit, and subsequent scanning for the initiator codon.	cytoplasm [GO:0005737]; extracellular exosome [GO:0070062]; extracellular matrix [GO:0031012]; membrane [GO:0016020]; nucleolus [GO:0005730]; ATP binding [GO:0005524]; ATP-dependent RNA helicase activity [GO:0004004]; double-stranded RNA binding [GO:0003725]; RNA binding [GO:0003723]; translation initiation factor activity [GO:0003743]; regulation of gene expression [GO:0010468]; RNA secondary st…	regulation of gene expression [GO:0010468]; RNA secondary structure unwinding [GO:0010501]; translational initiation [GO:0006413]	ATP binding [GO:0005524]; ATP-dependent RNA helicase activity [GO:0004004]; double-stranded RNA binding [GO:0003725]; RNA binding [GO:0003723]; translation initiation factor activity [GO:0003743]	GO:0003723; GO:0003725; GO:0003743; GO:0004004; GO:0005524; GO:0005730; GO:0005737; GO:0006413; GO:0010468; GO:0010501; GO:0016020; GO:0031012; GO:0070062	K03257	46.154	P60843	Eif4a1	319020000	101670000	15800000	110	1089
AP3S1_MOUSE	AP-3 complex subunit sigma-1 (AP-3 complex subunit sigma-3A) (Adaptor-related protein complex 3 subunit sigma-1) (Sigma-3A-adaptin) (Sigma3A-adaptin) (Sigma-adaptin 3a)	Export	1.08626	-1.22011	10.1034	11.2389	Cytoplasm	21.732	ER			C_321	47.17	476.576	530.137	Q9DCR2	Ap3s1	Golgi apparatus. Cytoplasmic vesicle membrane {ECO:0000250}; Peripheral membrane protein {ECO:0000250}; Cytoplasmic side {ECO:0000250}. Note=Component of the coat surrounding the cytoplasmic face of coated vesicles located at the Golgi complex. {ECO:0000250}.	Part of the AP-3 complex, an adaptor-related complex which is not clathrin-associated. The complex is associated with the Golgi region as well as more peripheral structures. It facilitates the budding of vesicles from the Golgi membrane and may be directly involved in trafficking to lysosomes. In concert with the BLOC-1 complex, AP-3 is required to target cargos into vesicles assembled at cell bo…	AP-3 adaptor complex [GO:0030123]; axon cytoplasm [GO:1904115]; cytoplasmic vesicle membrane [GO:0030659]; intracellular membrane-bounded organelle [GO:0043231]; membrane [GO:0016020]; trans-Golgi network [GO:0005802]; protein transporter activity [GO:0008565]; anterograde axonal transport [GO:0008089]; anterograde synaptic vesicle transport [GO:0048490]; intracellular protein transport [GO:00068…	anterograde axonal transport [GO:0008089]; anterograde synaptic vesicle transport [GO:0048490]; intracellular protein transport [GO:0006886]; vesicle-mediated transport [GO:0016192]	protein transporter activity [GO:0008565]	GO:0005802; GO:0006886; GO:0008089; GO:0008565; GO:0016020; GO:0016192; GO:0030123; GO:0030659; GO:0043231; GO:0048490; GO:1904115	K12399	21.732	Q9DCR2	Ap3s1	7386300	10814000	3673200	19	2168
EIF3B_MOUSE	Eukaryotic translation initiation factor 3 subunit B (eIF3b) (Eukaryotic translation initiation factor 3 subunit 9) (eIF-3-eta) (eIF3 p116)	Export	1.08477	-2.46427	3.16555	1.89256	Cytoplasm	91.369		20_eIF3 subunits		C_600	89.5593	283.504	169.496	Q8JZQ9	Eif3b Eif3s9	Cytoplasm {ECO:0000255|HAMAP-Rule:MF_03001}.	RNA-binding component of the eukaryotic translation initiation factor 3 (eIF-3) complex, which is required for several steps in the initiation of protein synthesis. The eIF-3 complex associates with the 40S ribosome and facilitates the recruitment of eIF-1, eIF-1A, eIF-2:GTP:methionyl-tRNAi and eIF-5 to form the 43S pre-initiation complex (43S PIC). The eIF-3 complex stimulates mRNA recruitment t…	eukaryotic translation initiation factor 3 complex [GO:0005852]; eukaryotic translation initiation factor 3 complex, eIF3m [GO:0071541]; extracellular exosome [GO:0070062]; RNA binding [GO:0003723]; translation initiation factor activity [GO:0003743]; translation initiation factor binding [GO:0031369]; IRES-dependent viral translational initiation [GO:0075522]; regulation of translational initiat…	IRES-dependent viral translational initiation [GO:0075522]; regulation of translational initiation [GO:0006446]; translational initiation [GO:0006413]; viral translational termination-reinitiation [GO:0075525]	RNA binding [GO:0003723]; translation initiation factor activity [GO:0003743]; translation initiation factor binding [GO:0031369]	GO:0003723; GO:0003743; GO:0005852; GO:0006413; GO:0006446; GO:0031369; GO:0070062; GO:0071541; GO:0075522; GO:0075525	K03253	91.37	Q8JZQ9	Eif3b	14024000	6433000	1174400	43	1787
CPNS1_MOUSE	Calpain small subunit 1 (CSS1) (Calcium-activated neutral proteinase small subunit) (CANP small subunit) (Calcium-dependent protease small subunit) (CDPS) (Calcium-dependent protease small subunit 1) (Calpain regulatory subunit)	Export	1.01935	-5.51963	0.16645	0	Cytoplasm	25.31					511.371	85.1174	0	O88456	Capns1 Capn4	Cytoplasm {ECO:0000250}. Cell membrane {ECO:0000250}. Note=Translocates to the plasma membrane upon calcium binding. {ECO:0000250}.	Regulatory subunit of the calcium-regulated non-lysosomal thiol-protease which catalyzes limited proteolysis of substrates involved in cytoskeletal remodeling and signal transduction.	cytosol [GO:0005829]; extracellular exosome [GO:0070062]; membrane [GO:0016020]; plasma membrane [GO:0005886]; calcium ion binding [GO:0005509]; calcium-dependent cysteine-type endopeptidase activity [GO:0004198]		calcium-dependent cysteine-type endopeptidase activity [GO:0004198]; calcium ion binding [GO:0005509]	GO:0004198; GO:0005509; GO:0005829; GO:0005886; GO:0016020; GO:0070062	K08583	28.463	D3YW48;O88456	Capns1	80075000	1931400	0	9	259
EIF3C_MOUSE	Eukaryotic translation initiation factor 3 subunit C (eIF3c) (Eukaryotic translation initiation factor 3 subunit 8) (eIF3 p110)	Export	1.00675	-1.80355	5.24377	4.4776	Cytoplasm	105.53		20_eIF3 subunits		C_600::C_444	45.59	239.064	204.134	Q8R1B4	Eif3c Eif3s8	Cytoplasm {ECO:0000255|HAMAP-Rule:MF_03002}.	Component of the eukaryotic translation initiation factor 3 (eIF-3) complex, which is required for several steps in the initiation of protein synthesis. The eIF-3 complex associates with the 40S ribosome and facilitates the recruitment of eIF-1, eIF-1A, eIF-2:GTP:methionyl-tRNAi and eIF-5 to form the 43S pre-initiation complex (43S PIC). The eIF-3 complex stimulates mRNA recruitment to the 43S PI…	eukaryotic translation initiation factor 3 complex [GO:0005852]; eukaryotic translation initiation factor 3 complex, eIF3m [GO:0071541]; ribosome binding [GO:0043022]; RNA binding [GO:0003723]; translation initiation factor activity [GO:0003743]; translation initiation factor binding [GO:0031369]; positive regulation of mRNA binding [GO:1902416]; positive regulation of translation [GO:0045727]; t…	positive regulation of mRNA binding [GO:1902416]; positive regulation of translation [GO:0045727]; translational initiation [GO:0006413]	ribosome binding [GO:0043022]; RNA binding [GO:0003723]; translation initiation factor activity [GO:0003743]; translation initiation factor binding [GO:0031369]	GO:0003723; GO:0003743; GO:0005852; GO:0006413; GO:0031369; GO:0043022; GO:0045727; GO:0071541; GO:1902416	K03252	105.531	Q8R1B4	Eif3c	7138900	5424600	1414400	67	1834
DDX5_MOUSE	Probable ATP-dependent RNA helicase DDX5 (EC 3.6.4.13) (DEAD box RNA helicase DEAD1) (mDEAD1) (DEAD box protein 5) (RNA helicase p68)	Export	0.990755	-1.83961	4.82932	2.97356	Nucleus	69.289		22_Drosha complex	Drosha complex::Parvulin-associated pre-rRNP complex		7.95267	38.406	23.6478	Q61656	Ddx5 Tnz2	Nucleus, nucleolus {ECO:0000250}.	Involved in the alternative regulation of pre-mRNA splicing; its RNA helicase activity is necessary for increasing tau exon 10 inclusion and occurs in a RBM4-dependent manner. Binds to the tau pre-mRNA in the stem-loop region downstream of exon 10. The rate of ATP hydrolysis is highly stimulated by single-stranded RNA. Involved in transcriptional regulation; the function is independent of the RNA…	catalytic step 2 spliceosome [GO:0071013]; cytoplasm [GO:0005737]; extracellular exosome [GO:0070062]; extracellular matrix [GO:0031012]; intracellular ribonucleoprotein complex [GO:0030529]; membrane [GO:0016020]; nucleolus [GO:0005730]; nucleus [GO:0005634]; androgen receptor binding [GO:0050681]; ATP binding [GO:0005524]; ATP-dependent RNA helicase activity [GO:0004004]; estrogen receptor bind…	alternative mRNA splicing, via spliceosome [GO:0000380]; androgen receptor signaling pathway [GO:0030521]; BMP signaling pathway [GO:0030509]; circadian rhythm [GO:0007623]; epithelial to mesenchymal transition [GO:0001837]; intracellular estrogen receptor signaling pathway [GO:0030520]; intrinsic apoptotic signaling pathway by p53 class mediator [GO:0072332]; mRNA transcription [GO:0009299]; myo…	androgen receptor binding [GO:0050681]; ATP binding [GO:0005524]; ATP-dependent RNA helicase activity [GO:0004004]; estrogen receptor binding [GO:0030331]; MH2 domain binding [GO:0035500]; mRNA 3'-UTR binding [GO:0003730]; pre-mRNA binding [GO:0036002]; primary miRNA binding [GO:0070878]; promoter-specific chromatin binding [GO:1990841]; ribonucleoprotein complex binding [GO:0043021]; RNA binding…	GO:0000122; GO:0000380; GO:0000381; GO:0000956; GO:0001837; GO:0003712; GO:0003713; GO:0003723; GO:0003724; GO:0003730; GO:0004004; GO:0005524; GO:0005634; GO:0005730; GO:0005737; GO:0006357; GO:0007623; GO:0009299; GO:0010501; GO:0016020; GO:0030331; GO:0030509; GO:0030520; GO:0030521; GO:0030529; GO:0031012; GO:0033148; GO:0033158; GO:0035500; GO:0036002; GO:0043021; GO:0043517; GO:0045445; GO:…		69.29	Q61656;Q8BTS0;S4R1I6;B1ARB9;B1ARC0;S4R1E3;B1ARB8	Ddx5	1245300	871470	163850	16	1462
EHD2_MOUSE	EH domain-containing protein 2	Export	0.989077	-3.64204	0.846952	0	Cytoplasm	61.174				C_611	38.7013	32.7782	0	Q8BH64	Ehd2	Cell membrane {ECO:0000269|PubMed:14676205}; Peripheral membrane protein {ECO:0000269|PubMed:14676205}; Cytoplasmic side {ECO:0000269|PubMed:14676205}. Membrane, caveola {ECO:0000269|PubMed:24508342}; Peripheral membrane protein {ECO:0000269|PubMed:24508342}; Cytoplasmic side {ECO:0000269|PubMed:24508342}. Endosome membrane {ECO:0000250|UniProtKB:Q4V8H8}; Peripheral membrane protein {ECO:0000250|…	ATP- and membrane-binding protein that controls membrane reorganization/tubulation upon ATP hydrolysis (PubMed:24508342). Plays a role in membrane trafficking between the plasma membrane and endosomes. Important for the internalization of GLUT4 (PubMed:14676205). Required for fusion of myoblasts to skeletal muscle myotubes. Required for normal translocation of FER1L5 to the plasma membrane (PubMe…	caveola [GO:0005901]; cytosol [GO:0005829]; extracellular exosome [GO:0070062]; extrinsic component of membrane [GO:0019898]; intercellular bridge [GO:0045171]; membrane [GO:0016020]; microtubule cytoskeleton [GO:0015630]; perinuclear region of cytoplasm [GO:0048471]; plasma membrane [GO:0005886]; recycling endosome membrane [GO:0055038]; ATP binding [GO:0005524]; calcium ion binding [GO:0005509]…	cortical actin cytoskeleton organization [GO:0030866]; endocytic recycling [GO:0032456]; endocytosis [GO:0006897]; plasma membrane tubulation [GO:0097320]; positive regulation of endocytic recycling [GO:2001137]; positive regulation of myoblast fusion [GO:1901741]; protein localization to plasma membrane [GO:0072659]	ATP binding [GO:0005524]; calcium ion binding [GO:0005509]; GTP binding [GO:0005525]; hydrolase activity [GO:0016787]; protein domain specific binding [GO:0019904]	GO:0005509; GO:0005524; GO:0005525; GO:0005829; GO:0005886; GO:0005901; GO:0006897; GO:0015630; GO:0016020; GO:0016787; GO:0019898; GO:0019904; GO:0030866; GO:0032456; GO:0045171; GO:0048471; GO:0055038; GO:0070062; GO:0072659; GO:0097320; GO:1901741; GO:2001137	K12469	61.174	Q8BH64;D3Z7U7	Ehd2	6060200	743770	0	14	1636
NCBP2_MOUSE	Nuclear cap-binding protein subunit 2 (20 kDa nuclear cap-binding protein) (NCBP 20 kDa subunit) (CBP20)	Export	0.976935	-0.690797	14.7927	21.2811	Both	18.017				C_457	6.48002	95.8573	137.902	Q9CQ49	Ncbp2 Cbp20	Nucleus {ECO:0000250|UniProtKB:P52298}. Cytoplasm {ECO:0000250|UniProtKB:P52298}.	Component of the cap-binding complex (CBC), which binds co-transcriptionally to the 5' cap of pre-mRNAs and is involved in various processes such as pre-mRNA splicing, translation regulation, nonsense-mediated mRNA decay, RNA-mediated gene silencing (RNAi) by microRNAs (miRNAs) and mRNA export. The CBC complex is involved in mRNA export from the nucleus via its interaction with ALYREF/THOC4/ALY, …	cytoplasm [GO:0005737]; mRNA cap binding complex [GO:0005845]; nuclear cap binding complex [GO:0005846]; nucleoplasm [GO:0005654]; nucleus [GO:0005634]; RNA cap binding complex [GO:0034518]; mRNA binding [GO:0003729]; RNA 7-methylguanosine cap binding [GO:0000340]; RNA cap binding [GO:0000339]; snRNA binding [GO:0017069]; gene silencing by RNA [GO:0031047]; mRNA cis splicing, via spliceosome [GO:…	gene silencing by RNA [GO:0031047]; mRNA cis splicing, via spliceosome [GO:0045292]; mRNA splicing, via spliceosome [GO:0000398]; mRNA transport [GO:0051028]; nuclear-transcribed mRNA catabolic process, nonsense-mediated decay [GO:0000184]; positive regulation of mRNA 3'-end processing [GO:0031442]; positive regulation of RNA export from nucleus [GO:0046833]; pre-mRNA cleavage required for polyad…	mRNA binding [GO:0003729]; RNA 7-methylguanosine cap binding [GO:0000340]; RNA cap binding [GO:0000339]; snRNA binding [GO:0017069]	GO:0000184; GO:0000339; GO:0000340; GO:0000398; GO:0003729; GO:0005634; GO:0005654; GO:0005737; GO:0005845; GO:0005846; GO:0006408; GO:0006446; GO:0008380; GO:0017069; GO:0031047; GO:0031442; GO:0034518; GO:0045292; GO:0046833; GO:0051028; GO:0098789	K12883	18.017	Q9CQ49	Ncbp2	1014700	2175100	955490	5	2012
PI42B_MOUSE	Phosphatidylinositol 5-phosphate 4-kinase type-2 beta (EC 2.7.1.149) (1-phosphatidylinositol 5-phosphate 4-kinase 2-beta) (Diphosphoinositide kinase 2-beta) (Phosphatidylinositol 5-phosphate 4-kinase type II beta) (PI(5)P 4-kinase type II beta) (PIP4KII-beta) (PtdIns(5)P-4-kinase isoform 2-beta)	Export	0.964972	-2.0745	3.38686	0	Both	47.318					3.97403	13.4595	0	Q80XI4	Pip4k2b Pip5k2b	Endoplasmic reticulum membrane {ECO:0000250}; Peripheral membrane protein {ECO:0000250}. Cell membrane {ECO:0000250}; Peripheral membrane protein {ECO:0000250}. Nucleus {ECO:0000250}. Cytoplasm {ECO:0000250}. Note=Associated with the plasma membrane and the endoplasmic reticulum. {ECO:0000250}.	Participates in the biosynthesis of phosphatidylinositol 4,5-bisphosphate. {ECO:0000250}.	autophagosome [GO:0005776]; endoplasmic reticulum membrane [GO:0005789]; nucleoplasm [GO:0005654]; plasma membrane [GO:0005886]; 1-phosphatidylinositol-4-phosphate 5-kinase activity [GO:0016308]; 1-phosphatidylinositol-5-phosphate 4-kinase activity [GO:0016309]; ATP binding [GO:0005524]; protein homodimerization activity [GO:0042803]; phosphatidylinositol metabolic process [GO:0046488]; positive …	phosphatidylinositol metabolic process [GO:0046488]; positive regulation of autophagosome assembly [GO:2000786]; regulation of autophagy [GO:0010506]	1-phosphatidylinositol-4-phosphate 5-kinase activity [GO:0016308]; 1-phosphatidylinositol-5-phosphate 4-kinase activity [GO:0016309]; ATP binding [GO:0005524]; protein homodimerization activity [GO:0042803]	GO:0005524; GO:0005654; GO:0005776; GO:0005789; GO:0005886; GO:0010506; GO:0016308; GO:0016309; GO:0042803; GO:0046488; GO:2000786	K00920	47.319	Q80XI4	Pip4k2b	622290	305410	0	3	1605
DESP_MOUSE	Desmoplakin (DP)	Export	0.954867	-0.701453	17.6688	14.9524	Cytoplasm	261.42	TM				0.523019	11.308	9.56951	E9Q557	Dsp	Cell junction, desmosome {ECO:0000250|UniProtKB:P15924}. Cytoplasm, cytoskeleton {ECO:0000250|UniProtKB:P15924}. Cell membrane {ECO:0000269|PubMed:26403541}. Note=Innermost portion of the desmosomal plaque. Colocalizes with epidermal KRT5-KRT14 and simple KRT8-KRT18 keratins and VIM intermediate filaments network (By similarity). Localizes at the intercalated disk in cardiomyocytes (PubMed:264035…	Major high molecular weight protein of desmosomes. Involved in the organization of the desmosomal cadherin-plakoglobin complexes into discrete plasma membrane domains and in the anchoring of intermediate filaments to the desmosomes.	basolateral plasma membrane [GO:0016323]; cell-cell junction [GO:0005911]; cornified envelope [GO:0001533]; cytoplasm [GO:0005737]; cytoskeleton [GO:0005856]; desmosome [GO:0030057]; extracellular exosome [GO:0070062]; extracellular matrix [GO:0031012]; fascia adherens [GO:0005916]; intercalated disc [GO:0014704]; membrane [GO:0016020]; nucleus [GO:0005634]; plasma membrane [GO:0005886]; cell adh…	adherens junction organization [GO:0034332]; bundle of His cell-Purkinje myocyte adhesion involved in cell communication [GO:0086073]; desmosome organization [GO:0002934]; intermediate filament cytoskeleton organization [GO:0045104]; intermediate filament organization [GO:0045109]; keratinocyte differentiation [GO:0030216]; peptide cross-linking [GO:0018149]; protein localization to adherens junc…	cell adhesion molecule binding [GO:0050839]; protein binding, bridging [GO:0030674]; protein kinase C binding [GO:0005080]; RNA binding [GO:0003723]; scaffold protein binding [GO:0097110]; structural molecule activity [GO:0005198]	GO:0001533; GO:0002934; GO:0003223; GO:0003723; GO:0005080; GO:0005198; GO:0005634; GO:0005737; GO:0005856; GO:0005886; GO:0005911; GO:0005916; GO:0014704; GO:0016020; GO:0016323; GO:0016337; GO:0018149; GO:0030057; GO:0030216; GO:0030674; GO:0031012; GO:0034332; GO:0042060; GO:0043588; GO:0045104; GO:0045109; GO:0050839; GO:0070062; GO:0071896; GO:0086073; GO:0086091; GO:0097110; GO:0098911	K10381	332.912	E9PZW0;E9Q557	Dsp	81899	256590	66305	5	420
EXOS4_MOUSE	Exosome complex component RRP41 (Exosome component 4) (Ribosomal RNA-processing protein 41)	Export	0.947186	-2.76724	1.96162	1.02863	Both	26.249				C_578::C_313	89.1506	174.88	91.7031	Q921I9	Exosc4 Rrp41	Cytoplasm {ECO:0000250}. Nucleus, nucleolus {ECO:0000250}. Nucleus {ECO:0000250}.	Non-catalytic component of the RNA exosome complex which has 3'->5' exoribonuclease activity and participates in a multitude of cellular RNA processing and degradation events. In the nucleus, the RNA exosome complex is involved in proper maturation of stable RNA species such as rRNA, snRNA and snoRNA, in the elimination of RNA processing by-products and non-coding 'pervasive' transcripts, such as…	cytoplasm [GO:0005737]; cytoplasmic exosome (RNase complex) [GO:0000177]; cytosol [GO:0005829]; exosome (RNase complex) [GO:0000178]; intermediate filament cytoskeleton [GO:0045111]; nuclear exosome (RNase complex) [GO:0000176]; nucleolus [GO:0005730]; nucleus [GO:0005634]; transcriptionally active chromatin [GO:0035327]; AU-rich element binding [GO:0017091]; defense response to virus [GO:0051607…	defense response to virus [GO:0051607]; DNA deamination [GO:0045006]; histone mRNA catabolic process [GO:0071044]; maturation of 5.8S rRNA [GO:0000460]; nuclear mRNA surveillance [GO:0071028]; nuclear-transcribed mRNA catabolic process [GO:0000956]; nuclear-transcribed mRNA catabolic process, exonucleolytic, 3'-5' [GO:0034427]; polyadenylation-dependent snoRNA 3'-end processing [GO:0071051]; posi…	AU-rich element binding [GO:0017091]	GO:0000176; GO:0000177; GO:0000178; GO:0000460; GO:0000956; GO:0005634; GO:0005730; GO:0005737; GO:0005829; GO:0016075; GO:0017091; GO:0030307; GO:0031125; GO:0034427; GO:0034475; GO:0035327; GO:0045006; GO:0045111; GO:0051607; GO:0071028; GO:0071044; GO:0071051	K11600	26.25	Q921I9	Exosc4	13960000	3968200	635390	10	1938
DDB1_MOUSE	DNA damage-binding protein 1 (DDB p127 subunit) (Damage-specific DNA-binding protein 1) (UV-damaged DNA-binding factor)	Export	0.94298	-0.78115	12.3771	18.298	Both	126.85		19_E3 Ubiquitin ligase		C_173::C_447::C_517	320.201	3963.15	5859.04	Q3U1J4	Ddb1	Cytoplasm {ECO:0000250}. Nucleus {ECO:0000250}. Note=Primarily cytoplasmic. Translocates to the nucleus following UV irradiation and subsequently accumulates at sites of DNA damage (By similarity). {ECO:0000250}.	Required for DNA repair. Binds to DDB2 to form the UV-damaged DNA-binding protein complex (the UV-DDB complex). The UV-DDB complex may recognize UV-induced DNA damage and recruit proteins of the nucleotide excision repair pathway (the NER pathway) to initiate DNA repair. The UV-DDB complex preferentially binds to cyclobutane pyrimidine dimers (CPD), 6-4 photoproducts (6-4 PP), apurinic sites and …	Cul4-RING E3 ubiquitin ligase complex [GO:0080008]; Cul4A-RING E3 ubiquitin ligase complex [GO:0031464]; Cul4B-RING E3 ubiquitin ligase complex [GO:0031465]; cullin-RING ubiquitin ligase complex [GO:0031461]; cytoplasm [GO:0005737]; extracellular exosome [GO:0070062]; extracellular space [GO:0005615]; nuclear chromosome, telomeric region [GO:0000784]; nucleoplasm [GO:0005654]; nucleus [GO:0005634…	histone H2A monoubiquitination [GO:0035518]; interaction with symbiont [GO:0051702]; negative regulation of apoptotic process [GO:0043066]; nucleotide-excision repair [GO:0006289]; positive regulation by virus of viral protein levels in host cell [GO:0046726]; positive regulation of protein catabolic process [GO:0045732]; positive regulation of viral genome replication [GO:0045070]; positive regu…	cullin family protein binding [GO:0097602]; damaged DNA binding [GO:0003684]; protein binding, bridging [GO:0030674]; protein complex binding [GO:0032403]; WD40-repeat domain binding [GO:0071987]	GO:0000784; GO:0003684; GO:0005615; GO:0005634; GO:0005654; GO:0005737; GO:0006289; GO:0010498; GO:0016055; GO:0030674; GO:0031461; GO:0031464; GO:0031465; GO:0032403; GO:0035518; GO:0042787; GO:0043066; GO:0043161; GO:0043234; GO:0045070; GO:0045732; GO:0046726; GO:0051702; GO:0070062; GO:0070914; GO:0071987; GO:0080008; GO:0097602; GO:1901990; GO:1902188	K10610	126.853	Q3U1J4	Ddb1	50140000	89928000	40596000	138	1334
FBLN1_MOUSE	Fibulin-1 (FIBL-1) (Basement-membrane protein 90) (BM-90)	Export	0.934188	-2.36857	2.43058	0		78.032	ER				6.48513	15.7626	0	Q08879	Fbln1	Secreted, extracellular space, extracellular matrix.	Incorporated into fibronectin-containing matrix fibers. May play a role in cell adhesion and migration along protein fibers within the extracellular matrix (ECM). Could be important for certain developmental processes and contribute to the supramolecular organization of ECM architecture, in particular to those of basement membranes.	basement membrane [GO:0005604]; elastic fiber [GO:0071953]; extracellular exosome [GO:0070062]; extracellular space [GO:0005615]; fibrinogen complex [GO:0005577]; proteinaceous extracellular matrix [GO:0005578]; calcium ion binding [GO:0005509]; extracellular matrix structural constituent [GO:0005201]; fibrinogen binding [GO:0070051]; fibronectin binding [GO:0001968]; identical protein binding [G…	blood coagulation, fibrin clot formation [GO:0072378]; embryo implantation [GO:0007566]; extracellular matrix organization [GO:0030198]; negative regulation of cell adhesion [GO:0007162]; negative regulation of cell motility [GO:2000146]; negative regulation of ERK1 and ERK2 cascade [GO:0070373]; negative regulation of protein phosphorylation [GO:0001933]; negative regulation of stem cell prolife…	calcium ion binding [GO:0005509]; extracellular matrix structural constituent [GO:0005201]; fibrinogen binding [GO:0070051]; fibronectin binding [GO:0001968]; identical protein binding [GO:0042802]; integrin binding [GO:0005178]; peptidase activator activity [GO:0016504]; protein complex binding [GO:0032403]; protein C-terminus binding [GO:0008022]	GO:0001933; GO:0001968; GO:0005178; GO:0005201; GO:0005509; GO:0005577; GO:0005578; GO:0005604; GO:0005615; GO:0007162; GO:0007566; GO:0008022; GO:0010628; GO:0016504; GO:0030198; GO:0032403; GO:0042802; GO:0048146; GO:0070051; GO:0070062; GO:0070373; GO:0071953; GO:0072378; GO:1900025; GO:1904188; GO:1904237; GO:2000146; GO:2000647; GO:2001202	K17307	78.033	Q08879	Fbln1	1015500	357670	0	4	1288
EIF3L_MOUSE	Eukaryotic translation initiation factor 3 subunit L (eIF3l) (66 kDa tyrosine-rich heat shock protein) (67 kDa polymerase-associated factor) (Eukaryotic translation initiation factor 3 subunit 6-interacting protein) (Eukaryotic translation initiation factor 3 subunit E-interacting protein) (HSP-66Y) (PAF67)	Export	0.927949	-1.95997	4.06983	3.40785	Cytoplasm	66.612		20_eIF3 subunits		C_600	90.415	367.974	308.121	Q8QZY1	Eif3l Eif3eip Eif3s6ip Paf67	Cytoplasm {ECO:0000255|HAMAP-Rule:MF_03011}.	Component of the eukaryotic translation initiation factor 3 (eIF-3) complex, which is required for several steps in the initiation of protein synthesis. The eIF-3 complex associates with the 40S ribosome and facilitates the recruitment of eIF-1, eIF-1A, eIF-2:GTP:methionyl-tRNAi and eIF-5 to form the 43S pre-initiation complex (43S PIC). The eIF-3 complex stimulates mRNA recruitment to the 43S PI…	eukaryotic translation initiation factor 3 complex [GO:0005852]; fibrillar center [GO:0001650]; membrane [GO:0016020]; nucleolus [GO:0005730]; nucleoplasm [GO:0005654]; RNA binding [GO:0003723]; translation initiation factor activity [GO:0003743]; translational initiation [GO:0006413]; viral translational termination-reinitiation [GO:0075525]	translational initiation [GO:0006413]; viral translational termination-reinitiation [GO:0075525]	RNA binding [GO:0003723]; translation initiation factor activity [GO:0003743]	GO:0001650; GO:0003723; GO:0003743; GO:0005654; GO:0005730; GO:0005852; GO:0006413; GO:0016020; GO:0075525	K15029	66.613	Q8QZY1	Eif3l	14158000	8349700	2134900	45	1822
PCBP2_MOUSE	Poly(rC)-binding protein 2 (Alpha-CP2) (CTBP) (CBP) (Putative heterogeneous nuclear ribonucleoprotein X) (hnRNP X)	Export	0.927077	-5.96518	0.0979013	0	Both	36.801					1030.98	100.934	0	Q61990	Pcbp2 Cbp Hnrnpx Hnrpx	Nucleus {ECO:0000250}. Cytoplasm {ECO:0000250}.	Single-stranded nucleic acid binding protein that binds preferentially to oligo dC. Major cellular poly(rC)-binding protein. Binds also poly(rU). Negatively regulates cellular antiviral responses mediated by MAVS signaling. It acts as an adapter between MAVS and the E3 ubiquitin ligase ITCH, therefore triggering MAVS ubiquitinationa and degradation (By similarity). {ECO:0000250}.	cytoplasm [GO:0005737]; cytosol [GO:0005829]; extracellular exosome [GO:0070062]; focal adhesion [GO:0005925]; intracellular ribonucleoprotein complex [GO:0030529]; membrane [GO:0016020]; nucleoplasm [GO:0005654]; nucleus [GO:0005634]; C-rich single-stranded DNA binding [GO:1990829]; DNA binding [GO:0003677]; enzyme binding [GO:0019899]; RNA binding [GO:0003723]; ubiquitin protein ligase binding …	defense response to virus [GO:0051607]; innate immune response [GO:0045087]; IRES-dependent viral translational initiation [GO:0075522]; negative regulation of defense response to virus [GO:0050687]; proteasome-mediated ubiquitin-dependent protein catabolic process [GO:0043161]; viral RNA genome replication [GO:0039694]	C-rich single-stranded DNA binding [GO:1990829]; DNA binding [GO:0003677]; enzyme binding [GO:0019899]; RNA binding [GO:0003723]; ubiquitin protein ligase binding [GO:0031625]	GO:0003677; GO:0003723; GO:0005634; GO:0005654; GO:0005737; GO:0005829; GO:0005925; GO:0016020; GO:0019899; GO:0030529; GO:0031625; GO:0039694; GO:0043161; GO:0045087; GO:0050687; GO:0051607; GO:0070062; GO:0075522; GO:1990829	K13162	38.222	Q61990-3;Q61990;Q61990-2;E9Q7D8;P57722-2;P57722;G3UYM5	Pcbp2	161440000	2290300	0	30	1471
DPYL2_MOUSE	Dihydropyrimidinase-related protein 2 (DRP-2) (Unc-33-like phosphoprotein 2) (ULIP-2)	Export	0.904014	-6.19023	0.0773641	0	Cytoplasm	62.277			Metallothionein-3 complex		1437.39	111.203	0	O08553	Dpysl2 Crmp2 Ulip2	Cytoplasm, cytosol {ECO:0000250}. Cytoplasm, cytoskeleton {ECO:0000250}. Membrane {ECO:0000250}. Note=Tightly but non-covalently associated with membranes. {ECO:0000250}.	Plays a role in neuronal development and polarity, as well as in axon growth and guidance, neuronal growth cone collapse and cell migration. Necessary for signaling by class 3 semaphorins and subsequent remodeling of the cytoskeleton. May play a role in endocytosis. {ECO:0000269|PubMed:22057101}.	axon [GO:0030424]; cytoskeleton [GO:0005856]; cytosol [GO:0005829]; dendrite [GO:0030425]; extracellular exosome [GO:0070062]; growth cone [GO:0030426]; mitochondrion [GO:0005739]; myelin sheath [GO:0043209]; neuronal cell body [GO:0043025]; plasma membrane [GO:0005886]; protein complex [GO:0043234]; terminal bouton [GO:0043195]; hydrolase activity, acting on carbon-nitrogen (but not peptide) bon…	axon guidance [GO:0007411]; cytoskeleton organization [GO:0007010]; endocytosis [GO:0006897]; olfactory bulb development [GO:0021772]; positive regulation of glutamate secretion [GO:0014049]; regulation of axon extension [GO:0030516]; regulation of neuron projection development [GO:0010975]; response to amphetamine [GO:0001975]; response to cocaine [GO:0042220]; response to drug [GO:0042493]; spi…	hydrolase activity, acting on carbon-nitrogen (but not peptide) bonds [GO:0016810]; identical protein binding [GO:0042802]; microtubule binding [GO:0008017]; protein kinase binding [GO:0019901]	GO:0001975; GO:0005739; GO:0005829; GO:0005856; GO:0005886; GO:0006897; GO:0007010; GO:0007411; GO:0008017; GO:0010975; GO:0014049; GO:0016810; GO:0019901; GO:0021510; GO:0021772; GO:0030424; GO:0030425; GO:0030426; GO:0030516; GO:0042220; GO:0042493; GO:0042802; GO:0043025; GO:0043195; GO:0043209; GO:0043234; GO:0048489; GO:0070062	K07528	62.278	O08553	Dpysl2	225080000	2523300	0	77	661
FKBP5_MOUSE	Peptidyl-prolyl cis-trans isomerase FKBP5 (PPIase FKBP5) (EC 5.2.1.8) (51 kDa FK506-binding protein) (51 kDa FKBP) (FKBP-51) (FK506-binding protein 5) (FKBP-5) (Rotamase)	Export	0.900712	-2.64335	1.79531	0	Both	50.966					10.1003	18.1332	0	Q64378	Fkbp5 Fkbp51	Cytoplasm {ECO:0000269|PubMed:11751894}. Nucleus {ECO:0000269|PubMed:11751894}.	Immunophilin protein with PPIase and co-chaperone activities. Component of unligated steroid receptors heterocomplexes through interaction with heat-shock protein 90 (HSP90). Plays a role in the intracellular trafficking of heterooligomeric forms of steroid hormone receptors maintaining the complex into the cytoplasm when unliganded.	cytoplasm [GO:0005737]; extracellular exosome [GO:0070062]; membrane [GO:0016020]; nucleoplasm [GO:0005654]; FK506 binding [GO:0005528]; heat shock protein binding [GO:0031072]; peptidyl-prolyl cis-trans isomerase activity [GO:0003755]; chaperone-mediated protein folding [GO:0061077]	chaperone-mediated protein folding [GO:0061077]	FK506 binding [GO:0005528]; heat shock protein binding [GO:0031072]; peptidyl-prolyl cis-trans isomerase activity [GO:0003755]	GO:0003755; GO:0005528; GO:0005654; GO:0005737; GO:0016020; GO:0031072; GO:0061077; GO:0070062	K09571	50.966	Q64378	Fkbp5	1581600	411460	0	7	1500
KDM1A_MOUSE	Lysine-specific histone demethylase 1A (EC 1.-.-.-) (BRAF35-HDAC complex protein BHC110) (Flavin-containing amine oxidase domain-containing protein 2)	Export	0.884356	-2.83726	1.47316	0	Nucleus	75.422				C_320	13.6127	20.0538	0	Q6ZQ88	Kdm1a Aof2 Kiaa0601 Lsd1	Nucleus {ECO:0000250}.	Histone demethylase that demethylates both 'Lys-4' (H3K4me) and 'Lys-9' (H3K9me) of histone H3, thereby acting as a coactivator or a corepressor, depending on the context. Acts by oxidizing the substrate by FAD to generate the corresponding imine that is subsequently hydrolyzed. Acts as a corepressor by mediating demethylation of H3K4me, a specific tag for epigenetic transcriptional activation. D…	DNA repair complex [GO:1990391]; nuclear chromatin [GO:0000790]; nuclear chromosome, telomeric region [GO:0000784]; nucleoplasm [GO:0005654]; nucleus [GO:0005634]; protein complex [GO:0043234]; transcription factor complex [GO:0005667]; androgen receptor binding [GO:0050681]; chromatin binding [GO:0003682]; demethylase activity [GO:0032451]; enzyme binding [GO:0019899]; flavin adenine dinucleotid…	cell proliferation [GO:0008283]; cellular response to gamma radiation [GO:0071480]; cellular response to UV [GO:0034644]; granulocyte differentiation [GO:0030851]; histone H3-K4 demethylation [GO:0034720]; histone H3-K9 demethylation [GO:0033169]; in utero embryonic development [GO:0001701]; muscle cell development [GO:0055001]; negative regulation of DNA damage response, signal transduction by p…	androgen receptor binding [GO:0050681]; chromatin binding [GO:0003682]; demethylase activity [GO:0032451]; enzyme binding [GO:0019899]; flavin adenine dinucleotide binding [GO:0050660]; histone demethylase activity [GO:0032452]; histone demethylase activity (H3-dimethyl-K4 specific) [GO:0034648]; histone demethylase activity (H3-K4 specific) [GO:0032453]; histone demethylase activity (H3-K9 speci…	GO:0000122; GO:0000784; GO:0000790; GO:0001085; GO:0001701; GO:0002039; GO:0003682; GO:0003700; GO:0005634; GO:0005654; GO:0005667; GO:0006351; GO:0006357; GO:0006482; GO:0008134; GO:0008283; GO:0010569; GO:0010725; GO:0016491; GO:0019899; GO:0021983; GO:0030374; GO:0030851; GO:0032091; GO:0032451; GO:0032452; GO:0032453; GO:0032454; GO:0033169; GO:0033184; GO:0034644; GO:0034648; GO:0034720; GO:…	K11450	92.851	G8JL40;Q6ZQ88;A3KG93;F6Z4I3	Kdm1a	2131600	455040	0	10	125
PLAK_MOUSE	Junction plakoglobin (Desmoplakin III) (Desmoplakin-3)	Export	0.872247	-0.625741	15.2496	20.7475	Cytoplasm	81.8	TM			C_179::C_410::C_503	1.67055	25.4753	34.6598	Q02257	Jup	Cell junction, adherens junction. Cell junction, desmosome. Cytoplasm, cytoskeleton. Membrane; Peripheral membrane protein. Note=Cytoplasmic in a soluble and membrane-associated form.	Common junctional plaque protein. The membrane-associated plaques are architectural elements in an important strategic position to influence the arrangement and function of both the cytoskeleton and the cells within the tissue. The presence of plakoglobin in both the desmosomes and in the intermediate junctions suggests that it plays a central role in the structure and function of submembranous p…	actin cytoskeleton [GO:0015629]; apicolateral plasma membrane [GO:0016327]; catenin complex [GO:0016342]; cell-cell adherens junction [GO:0005913]; cell-cell junction [GO:0005911]; cytoplasm [GO:0005737]; cytoplasmic side of plasma membrane [GO:0009898]; cytosol [GO:0005829]; desmosome [GO:0030057]; extracellular exosome [GO:0070062]; extracellular matrix [GO:0031012]; fascia adherens [GO:0005916…	adherens junction assembly [GO:0034333]; bundle of His cell-Purkinje myocyte adhesion involved in cell communication [GO:0086073]; cell adhesion [GO:0007155]; cell migration [GO:0016477]; cellular response to indole-3-methanol [GO:0071681]; desmosome assembly [GO:0002159]; detection of mechanical stimulus [GO:0050982]; establishment of protein localization to plasma membrane [GO:0090002]; positiv…	alpha-catenin binding [GO:0045294]; cadherin binding [GO:0045296]; cell adhesion molecule binding [GO:0050839]; protein kinase binding [GO:0019901]; protein phosphatase binding [GO:0019903]; signal transducer activity [GO:0004871]; structural molecule activity [GO:0005198]; transcription coactivator activity [GO:0003713]	GO:0002159; GO:0003713; GO:0004871; GO:0005198; GO:0005634; GO:0005737; GO:0005829; GO:0005882; GO:0005886; GO:0005911; GO:0005913; GO:0005916; GO:0005925; GO:0007155; GO:0009898; GO:0014704; GO:0015629; GO:0016020; GO:0016327; GO:0016328; GO:0016337; GO:0016342; GO:0016477; GO:0019901; GO:0019903; GO:0030018; GO:0030057; GO:0031012; GO:0032993; GO:0034333; GO:0042127; GO:0042307; GO:0043588; GO:…	K10056	81.801	Q02257	Jup	261590	578060	240150	7	1271
[truncated: 90 more rows]
